# Supplementary material for: Genome-wide methylation data mirror ancestry information
Source: Epigenetics Chromatin. 2017 Jan 3;10:1. doi: 10.1186/s13072-016-0108-y (PMC5267476; doi:10.1186/s13072-016-0108-y)
Supplement: Supplementary file 2 — Additional file 2. The linear models fitted for the CpGs using their cis-SNPs. [file 13072_2016_108_MOESM2_ESM.xlsx]

## Sheet: LinearModels
CpG ID	Chromosome	R^2	Lasso Lambda	# predictors	Win size (KB)
cg00000165	1	8.55037e-06	0.0024	3	161173	rs814543	G	-0.000492842	rs12046571	T	0.000417073	rs1775585	G	-0.00036513
cg00000363	1	0.00233988	0.003	1	163238	rs200159	C	-0.00435104
cg00000957	1	0.000230469	0.0006	3	96852	rs905467	C	-0.000724837	rs17471243	G	0.00062465	rs2485655	C	5.49512e-05
cg00001349	1	0.0103681	0.0015	5	177231	rs7528849	G	-0.000123691	rs6695162	C	-0.000990521	rs6688613	T	-0.00380025	rs17486804	C	0.00111024	rs6678949	A	-0.00176686
cg00001364	1	0.00447286	0.0009	7	178418	rs17712208	A	-0.0047319	rs6698217	C	-0.00217663	rs1159179	T	-0.00122411	rs6540808	G	-0.0069785	rs11120251	A	0.000814931	rs1891062	T	0.00115388	rs979007	G	-0.00186349
cg00001446	1	0.00142424	0.0006	1	297541	rs7549876	T	-0.000885058
cg00001534	1	0.00260741	0.0006	3	533107	rs17386142	T	0.000795205	rs6656410	T	-0.00280457	rs11205701	G	-0.00094822
cg00001583	1	0.00192938	0.0008	6	140502	rs2821379	A	0.000330134	rs2821353	G	-0.000539233	rs2737653	G	0.000855113	rs12405061	T	-0.00368315	rs10753862	T	-0.000608794	rs2737670	A	-0.000375845
cg00001593	1	1.50774e-06	0.0013	2	258708	rs12145296	G	5.51221e-05	rs10919386	G	-0.000654521
cg00002028	1	0.00275176	0.0005	1	128873	rs680748	C	0.00145502
cg00002593	1	0.00308595	0.001	1	1271498	rs1987191	C	0.00467604
cg00002646	1	0.00679015	0.0005	5	315226	rs16835437	G	0.00217669	rs12759264	G	-0.000685607	rs3006430	A	0.000318637	rs913860	A	0.000800614	rs7345	G	0.000482779
cg00002719	1	0.0114252	0.0012	2	214484	rs2235195	G	-0.000930801	rs16862172	T	-0.00212002
cg00002808	1	0.00563626	0.0009	1	155314	rs2487521	C	0.000984899
cg00002810	1	0.0072843	0.0013	4	97728	rs17426429	A	-0.000292469	rs17115713	G	-0.00190242	rs2405697	G	0.000361248	rs10493224	A	0.000456636
cg00002837	1	0.0106857	0.0027	4	186171	rs11210945	T	-0.000634729	rs6682866	C	-0.00456696	rs12410334	A	7.50492e-05	rs12045544	T	0.00382038
cg00003187	1	0.00393304	0.0014	4	356177	rs7556169	A	0.00134124	rs10864361	T	0.00103799	rs12024032	C	0.000548986	rs10492963	T	-0.000700871
cg00003202	1	0.00525695	0.0002	5	569635	rs10736380	G	0.000139914	rs11204827	C	0.00042783	rs1891593	C	-6.54575e-05	rs3790506	A	-0.000324995	rs1196357	A	-0.000234626
cg00003287	1	0.00367889	0.0011	5	128384	rs2799686	A	0.00342155	rs2153715	A	-4.65258e-05	rs1046962	A	-0.000883213	rs1779293	A	-0.000425344	rs1628556	A	-0.00105633
cg00003345	1	0.0140332	0.0013	8	324497	rs6540948	T	0.00162933	rs2076492	G	-0.00190971	rs4845843	A	-0.00315045	rs205474	C	0.00154294	rs6658023	T	0.000390639	rs284313	G	-0.000171964	rs1281001	A	0.000133182	rs284268	T	-0.00341501
cg00003513	1	0.00648426	0.0011	1	281678	rs12028449	A	0.00111942
cg00003578	1	0.0183521	0.0023	5	349130	rs11121928	G	-0.00609584	rs12565214	C	-0.00354993	rs11121950	C	7.24825e-05	rs7519797	T	0.000548982	rs17423806	A	0.000263462
cg00003858	1	0.000169159	0.0023	2	176735	rs1321703	C	0.00020254	rs2355710	A	0.000702758
cg00004121	1	0.00235029	0.0018	1	1643449	rs10910746	G	-0.00379638
cg00004209	1	0.0851983	0.0022	5	731151	rs849703	C	-0.00340117	rs3915536	T	-0.0172339	rs7537985	C	-0.00183377	rs12567262	G	-5.24665e-05	rs11260732	C	0.000936931
cg00004257	1	0.00155833	0.0019	1	112960	rs6683812	T	0.00378202
cg00004667	1	0.104401	0.0018	1	410224	rs10737911	C	-0.01022
cg00006198	1	0.000360894	0.002	2	238444	rs11265618	T	-0.00240086	rs2054855	T	-0.000501096
cg00006397	1	0.00379101	0.0015	4	228609	rs11265378	A	-0.00188609	rs16831953	G	-5.39686e-05	rs1557524	C	-0.00040308	rs11265412	A	0.000531155
cg00006626	1	0.0987671	0.0018	8	466156	rs17366292	A	0.0299821	rs16835819	C	0.0178017	rs2066134	C	0.000604387	rs11264875	T	-0.00315129	rs12048137	G	-0.012248	rs6701341	T	-0.0168765	rs6427627	C	-0.00740756	rs10494303	A	-0.00253476
cg00007036	1	0.00183497	0.0006	1	285601	rs10798937	A	0.00088701
cg00007221	1	0.0160856	0.0016	4	235065	rs11210864	A	-0.000679301	rs7349097	T	-0.000292936	rs6687571	A	-0.00154709	rs11210888	T	0.0018651
cg00007800	1	0.0248766	0.0028	1	742815	rs10907187	A	0.00303298
cg00007898	1	0.00310533	0.0003	3	223560	rs4951190	T	0.000232136	rs2275869	A	-0.00188819	rs11240356	A	1.76058e-05
cg00008036	1	0.0128941	0.0012	1	150176	rs6683781	C	0.00255668
cg00008446	1	0.00311709	0.002	1	301508	rs10908521	C	-0.00182457
cg00008647	1	0.011541	0.0017	8	195970	rs3748669	G	0.0034617	rs291111	C	0.0142357	rs503746	G	-0.00591077	rs4844369	T	0.00143747	rs2981573	G	0.0041565	rs2000059	A	0.00586759	rs2243173	A	-0.0137297	rs12022129	G	-0.00802491
cg00008810	1	0.00842289	0.0007	3	177950	rs12046664	A	-0.000173834	rs11206162	A	-6.19499e-05	rs1288622	G	0.00122198
cg00008823	1	0.00430495	0.0004	1	580637	rs1935289	C	0.000787768
cg00008971	1	0.0290875	0.001	3	490772	rs2356559	T	0.000885016	rs487174	A	0.000592625	rs868351	T	-0.00357354
cg00009292	1	0.0326529	0.001	3	352268	rs2484676	A	-0.00425573	rs2055491	C	-0.000744708	rs4587603	T	-0.00440383
cg00009834	1	0.00446412	0.0008	4	1271498	rs6603785	T	0.000189762	rs10907187	A	0.000928069	rs7511905	A	-0.000428438	rs16824543	A	-0.000529306
cg00009916	1	0.0275738	0.0003	9	206496	rs10789171	G	-6.03804e-05	rs6689998	T	0.00264135	rs6696024	A	0.000199562	rs6686274	T	0.000822483	rs10789176	T	-0.000183604	rs578481	C	-2.8893e-06	rs10465850	T	0.000144722	rs7537978	C	0.000114642	rs1613638	T	0.000406574
cg00010654	1	0.0334377	0.0019	6	341810	rs12126318	A	0.00591418	rs4399199	T	0.00195666	rs6678726	G	0.00243986	rs6671633	A	-0.000494985	rs11211079	T	0.000370796	rs1226757	G	-0.0020888
cg00010742	1	0.00222339	0.001	5	160316	rs17537410	T	-0.00116933	rs6692497	G	-0.00161696	rs12060129	C	0.000866691	rs17131127	T	0.000248908	rs10922924	A	-0.000162343
cg00011203	1	0.0489956	0.0016	5	219586	rs737261	C	0.00790223	rs1009941	G	0.00324844	rs10489436	G	-0.00137892	rs11590326	A	0.000377209	rs621846	C	-0.000256248
cg00011513	1	0.00155956	0.0013	3	164555	rs1001149	T	-0.000835506	rs4845791	G	-0.00270577	rs477392	C	0.000872451
cg00011717	1	0.000553753	0.0004	4	127821	rs17471243	G	0.000362595	rs905467	C	-0.000284756	rs2312464	G	0.000224414	rs17028879	T	0.000255244
cg00012317	1	0.000299527	0.0017	2	1337489	rs6702272	A	0.00279427	rs7534365	C	0.000186531
cg00012362	1	0.757145	0.0032	6	359198	rs3790411	G	-0.0539315	rs12564925	G	-0.0370111	rs10797056	A	-0.0123969	rs11680	G	-0.0156299	rs3795396	G	-0.0413631	rs3762270	C	-0.0118273
cg00012386	1	0.00751184	0.0016	1	240335	rs7541048	T	0.00944126
cg00013349	1	0.000158803	0.003	2	123414	rs315017	C	0.00215558	rs17099155	G	-0.00116003
cg00013369	1	0.0018484	0.0007	2	214648	rs1770915	G	6.71819e-05	rs7550636	C	-0.000902524
cg00013409	1	0.00351974	0.0007	3	301805	rs4653328	T	-0.000291014	rs489408	A	0.00066061	rs11582917	T	0.000635688
cg00013899	1	0.0187114	0.0027	2	184924	rs1514961	T	-0.00668272	rs6662879	C	-0.00315876
cg00014168	1	0.00124718	0.0024	3	406412	rs9434795	C	-0.00405699	rs3789492	T	0.00290508	rs7549198	C	0.000699891
cg00014445	1	0.00224267	0.0011	1	198567	rs11582876	T	-0.00366443
cg00015286	1	0.00355145	0.0011	4	145090	rs608450	G	0.000274098	rs3011189	G	-1.96007e-05	rs2985763	G	-0.000401367	rs12061942	C	0.00310175
cg00015930	1	0.000136191	0.0004	4	196152	rs1998545	T	-0.000161541	rs3737741	C	0.000296612	rs10252	A	-0.000209157	rs1258042	C	0.000176627
cg00016593	1	8.0707e-05	0.0004	5	208304	rs3819842	T	-2.16985e-05	rs11209531	T	0.000147442	rs4631683	C	-0.000288931	rs7552587	C	-0.000166788	rs6684543	C	-7.36159e-05
cg00016968	1	0.0015434	0.0011	5	371693	rs2999156	G	-0.00101152	rs4839257	A	0.000319357	rs6658711	C	-7.95644e-05	rs12406906	G	1.98966e-05	rs6537763	A	-5.77522e-05
cg00016996	1	0.00236144	0.0008	1	365561	rs1496555	A	0.00142863
cg00017157	1	0.936813	0.0135	5	57533	rs869714	T	-0.346238	rs904223	G	-0.0484616	rs1532482	T	-0.00860787	rs6686336	A	-0.0130657	rs12143783	T	0.0036339
cg00017221	1	0.00263629	0.0012	1	1337489	rs6693817	A	-0.00171939
cg00017437	1	0.0107078	0.0029	4	478576	rs1456462	C	-0.00521661	rs3890745	C	-0.000402195	rs10910097	T	-0.00359111	rs16823374	A	0.00148609
cg00017546	1	0.112924	0.0009	4	547721	rs10794514	T	0.00526058	rs4908398	G	0.00366027	rs6692890	C	0.00047872	rs5013826	C	0.000110663
cg00017970	1	0.38114	0.0021	6	289669	rs12732022	A	0.0524333	rs11247870	A	0.00199936	rs1981135	G	-0.00171186	rs6676630	T	-0.00103319	rs12134756	A	-0.000618819	rs11247851	C	-0.00101761
cg00018103	1	0.00144876	0.0007	3	308890	rs34330061	T	0.000332938	rs2235937	G	0.000136027	rs873654	A	-8.19337e-05
cg00018184	1	0.093699	0.0016	5	319412	rs16835437	G	-0.0274495	rs6703014	T	-0.00279032	rs12759264	G	0.0007653	rs16835332	C	-0.000382977	rs1409366	G	-0.000997643
cg00018229	1	0.0320911	0.0004	8	159780	rs10864648	G	-0.000236537	rs4397661	A	-0.000552918	rs9431910	A	0.000395971	rs12032403	G	-0.00164982	rs7545429	C	-0.00119441	rs17734675	T	-0.000342882	rs4543780	T	5.17369e-05	rs12117901	A	-0.0004314
cg00019308	1	0.00170819	0.0008	1	130574	rs11576469	G	0.00135964
cg00019458	1	0.0188967	0.0005	3	138546	rs17374439	T	0.000361573	rs170631	G	-0.00363589	rs1891598	A	0.000113818
cg00019759	1	0.0894608	0.0029	11	149477	rs562683	C	-0.00074956	rs11805307	T	0.0033597	rs12568048	T	-0.00845425	rs12079249	T	-0.000440802	rs1388032	G	0.00627586	rs611108	A	-0.000999704	rs6660931	C	-0.00290336	rs6698327	A	0.00255702	rs11119941	T	-0.00125975	rs1317482	A	0.000395878	rs12096612	A	0.000488896
cg00020474	1	0.0164012	0.0046	2	143906	rs11121111	T	0.00702132	rs6577472	C	-0.00068328
cg00020720	1	0.00202688	0.0005	1	196088	rs17540101	T	-0.00129958
cg00021123	1	0.122561	0.0016	6	702182	rs849703	C	-0.00718157	rs3915536	T	-0.00171996	rs12131558	T	0.000124035	rs10489597	G	-0.000655641	rs11260718	C	-2.91693e-05	rs11590217	C	-9.8934e-06
cg00021550	1	0.00534805	0.0006	6	229899	rs761490	C	0.00196201	rs797910	G	-0.00254851	rs808860	C	-0.000259456	rs797906	A	-0.000603301	rs17109377	C	7.29432e-05	rs1181156	T	0.000851099
cg00021576	1	0.000608555	0.0005	1	144414	rs11586962	T	0.000607303
cg00021933	1	0.00298592	0.0004	8	184704	rs6694808	T	0.00131504	rs11578464	G	-0.00011949	rs10873708	A	0.000686513	rs821396	C	-0.00135251	rs7549783	T	0.000775585	rs10782552	T	0.000884445	rs12739713	A	-0.000144644	rs7526255	C	-0.000260205
cg00022054	1	0.00297002	0.0023	5	149221	rs893758	C	-0.00350445	rs17103715	T	0.000444311	rs3844086	T	0.000918685	rs10493128	T	0.00208274	rs12410529	A	0.000224436
cg00022642	1	0.00738738	0.0007	2	244259	rs822625	A	-0.000573906	rs11122257	G	-0.000312251
cg00022966	1	0.00253178	0.0027	1	260836	rs12028467	C	-0.0041421
cg00023024	1	0.0079197	0.0024	4	364134	rs676643	A	0.00213093	rs2806566	C	0.000970978	rs589939	A	0.00068588	rs10753555	G	0.00119658
cg00023154	1	0.00216319	0.0005	1	237403	rs12058010	T	0.00120228
cg00023492	1	0.00250592	0.0005	8	194253	rs2854108	G	-0.000110667	rs9064	G	-0.000446623	rs4912144	T	-8.29583e-05	rs16822732	A	0.00010706	rs2745217	C	0.000565733	rs10753569	A	0.000282063	rs4326647	C	0.000401018	rs1002103	T	-0.00049476
cg00023702	1	0.00119519	0.0023	1	212867	rs10108	T	0.00309705
cg00023726	1	0.00041727	0.0013	7	294786	rs9782915	G	-0.00129466	rs1563468	C	0.00014352	rs1869971	T	4.75989e-05	rs1563469	A	0.000728362	rs10909855	T	0.000283747	rs12049543	A	0.00017927	rs1456462	C	0.00021592
cg00024198	1	0.000669843	0.0005	6	515596	rs7512269	T	0.000104573	rs2495368	G	0.000642139	rs10910097	T	0.000164756	rs12023660	T	-0.00045802	rs2843160	G	-0.000606596	rs10910061	A	0.000468022
cg00025211	1	0.05068	0.0017	7	1003105	rs2004659	C	0.000482877	rs10910830	G	-0.0076438	rs10752829	G	0.000561583	rs11590105	C	0.00271598	rs12405132	T	0.00518307	rs10910840	G	0.00313049	rs4514195	G	-0.000126614
cg00025357	1	0.226371	0.0004	7	108054	rs9803868	G	-0.000152093	rs12070008	T	0.0122765	rs4363467	T	0.000999536	rs2977269	G	-0.000806283	rs4268393	C	0.000310584	rs4384275	T	-3.5673e-05	rs11800688	T	-0.00014307
cg00025643	1	0.000845424	0.0015	7	261700	rs4653291	G	-0.000829117	rs215208	C	-0.00119763	rs11264034	G	-0.000729536	rs12744128	G	-0.000132352	rs2174769	A	-0.000569309	rs10796905	G	-0.00101012	rs11586480	A	0.000242477
cg00026222	1	0.00121665	0.0009	3	357199	rs12084736	T	0.00115242	rs262669	A	0.000415817	rs385039	G	0.000549682
cg00026457	1	7.77391e-28	0.0013	1	99396	rs12138728	T	-0.000398511
cg00026546	1	0.00173444	0.0014	1	569826	rs6682377	C	0.00198848
cg00026803	1	0.0303885	0.003	9	197883	rs6677510	G	0.00794172	rs12401728	T	0.00355595	rs2369406	T	-0.00116564	rs12092798	C	0.00699151	rs10908753	G	-0.00186218	rs17375748	T	0.00227008	rs11585375	G	-0.000150672	rs1983725	G	0.000523619	rs7519748	T	0.00240062
cg00026909	1	0.0372913	0.0086	1	160800	rs11578358	A	-0.00834633
cg00027466	1	0.00435323	0.0018	5	294286	rs2250265	C	-0.00146918	rs2246476	C	0.0023623	rs35478936	T	-0.00176925	rs1052053	G	0.00292184	rs2477972	G	-0.00107627
cg00027570	1	0.000856766	0.0019	5	208444	rs7554054	T	0.00193037	rs10923139	A	0.00117797	rs798006	T	0.00342537	rs612865	G	0.000602747	rs2767333	A	0.00158454
cg00028022	1	0.882392	0.0076	10	194877	rs6700207	A	0.303388	rs2996555	C	-0.00397212	rs12136816	T	0.0601353	rs6701484	T	0.00580944	rs6693529	T	0.0283016	rs6426183	C	0.0504435	rs7779	C	-0.0247821	rs3007324	A	-0.0038364	rs7513496	T	0.0114868	rs7526237	T	0.00045838
cg00028184	1	0.00894418	0.0007	5	270729	rs4573528	G	2.33451e-05	rs17163128	C	-0.00133857	rs1487523	T	-0.000534234	rs4846764	T	-0.000461416	rs3008653	G	0.000655104
cg00028507	1	0.0176601	0.0022	7	255869	rs12022429	A	0.00264342	rs946177	G	0.00437457	rs6661908	A	0.000231283	rs10489588	A	0.00108033	rs2842909	T	-0.000408595	rs1569419	T	-0.000145625	rs2817174	C	-0.00178969
cg00030047	1	0.00492961	0.0032	3	311970	rs3827723	G	-0.00278707	rs10864393	A	-0.0010213	rs1883606	C	-9.13686e-05
cg00030466	1	0.00307135	0.0005	1	207826	rs16823551	A	-0.00565718
cg00030476	1	0.0261145	0.0026	2	165933	rs7528172	T	-0.0202175	rs17356024	C	-0.0104893
cg00030501	1	0.000574111	0.0007	3	296158	rs17479483	A	-0.000776206	rs1970382	A	3.71037e-05	rs17163542	T	0.00048219
cg00030604	1	0.0142111	0.0029	4	368903	rs4592207	C	-0.000115213	rs2494640	G	0.00156601	rs2840528	G	-0.00265267	rs2645072	A	-0.000355204
cg00030816	1	0.00785428	0.0007	2	1008224	rs2274617	T	0.000752311	rs2799312	T	0.000970301
cg00031063	1	1.27066e-05	0.0004	3	176901	rs9435739	G	-0.000127606	rs4920653	C	-0.000232749	rs10157387	C	0.000523638
cg00031456	1	0.00184273	0.0008	1	273137	rs17616564	A	0.00177786
cg00032643	1	0.000534358	0.0005	4	197578	rs11809965	G	-0.00041406	rs17403773	T	-0.000883052	rs6413779	T	7.7719e-05	rs3765730	A	-0.000192488
cg00032879	1	0.0936133	0.002	4	399835	rs10910060	A	0.00552332	rs12031614	T	0.0119843	rs2843160	G	0.00285828	rs16825102	A	0.00174049
cg00033102	1	0.421956	0.002	6	502962	rs6686978	A	-0.0184798	rs9508	G	-0.0097863	rs568095	T	0.0547715	rs4908393	T	0.000790397	rs12137852	C	9.01409e-05	rs6691100	A	0.0027811
cg00033127	1	0.00568239	0.0004	4	311188	rs4528139	G	0.000568093	rs4518922	A	0.000189364	rs12757095	C	-0.000583408	rs4950133	T	0.000383264
cg00034101	1	0.0174651	0.0025	2	265417	rs1148945	C	-0.00196462	rs2293476	C	-0.00252537
cg00034416	1	0.00241032	0.0004	1	808194	rs821551	A	0.000662039
cg00034468	1	0.00308398	0.0022	4	206870	rs10916477	T	-0.00156491	rs10799531	G	-0.000431975	rs6662732	A	-0.000163121	rs12042841	T	-0.000546888
cg00034556	1	0.0931629	0.0063	2	1271498	rs2980319	A	-0.0227001	rs11240777	A	-0.0247483
cg00035000	1	0.00152535	0.0009	1	141352	rs9438859	C	0.00132216
cg00035237	1	0.00682583	0.0002	6	324127	rs3892049	T	-0.00042598	rs11578792	A	-0.000435081	rs947643	A	-0.000276992	rs6665296	C	-0.000427931	rs4949365	C	0.000232503	rs4447027	A	0.000485282
cg00035249	1	0.000647873	0.0005	1	324920	rs3738681	T	-0.00107417
cg00035847	1	0.00179161	0.0027	5	275781	rs16838010	C	-1.72302e-05	rs2131556	A	0.00317842	rs3103882	A	0.000477893	rs12758747	G	-0.002735	rs1045453	T	-0.000649637
cg00035969	1	0.000956017	0.0004	1	190718	rs12139255	C	0.00085916
cg00036110	1	0.00651518	0.0025	3	253743	rs10839	T	0.00280487	rs704787	A	-0.00106658	rs6600293	A	-0.00146088
cg00036599	1	0.000202332	0.0016	4	474446	rs10888578	C	0.000773206	rs17648533	G	0.000858315	rs6694075	G	-0.00292032	rs6693817	A	0.000385487
cg00037072	1	0.00421452	0.0005	5	367026	rs12736858	T	-0.000309382	rs10158481	A	0.000477644	rs2753306	G	0.000609885	rs666686	T	-0.000379049	rs12040971	T	-0.000309385
cg00038020	1	0.00683823	0.0028	5	155120	rs2459849	A	-0.000505099	rs999016	T	-0.00115876	rs1417748	T	-0.000215996	rs1914612	A	-0.00481342	rs17163831	A	-0.00162051
cg00038131	1	2.95615e-05	0.0003	7	830411	rs10218795	T	0.000189166	rs10910687	G	0.000151686	rs10910681	G	-0.000503433	rs2274617	T	-0.000378281	rs1698598	T	6.25016e-05	rs4124921	G	-0.000201615	rs35429672	C	0.000210383
cg00038446	1	1.46362e-06	0.0017	2	213040	rs2859228	G	2.16033e-05	rs12731732	A	0.00084615
cg00038675	1	0.00369683	0.0019	8	204121	rs3737861	C	-0.000506247	rs16834715	T	-0.00202412	rs1330703	A	-0.000724842	rs10888519	T	-0.000598048	rs11804609	T	-0.00533339	rs12041126	C	-0.000470495	rs12564527	T	-0.00252076	rs7530000	G	0.00256279
cg00038877	1	0.00234134	0.0009	1	141785	rs1888828	C	-0.00179875
cg00039326	1	0.00185843	0.0019	1	592344	rs795047	A	-0.00273484
cg00040067	1	0.00399968	0.0019	3	563240	rs1746661	T	0.00085864	rs881393	C	-0.000819394	rs607355	C	-0.00820435
cg00040367	1	0.00226021	0.0006	1	239456	rs12402774	G	0.00140837
cg00040380	1	0.00159697	0.0003	1	516472	rs11265099	G	-0.00070776
cg00040446	1	0.00153132	0.0009	7	298403	rs11587094	C	-0.00165714	rs12137477	G	-0.000644101	rs10889095	T	0.00194959	rs12734278	A	-0.00284391	rs914961	T	0.000992882	rs182799	T	0.00153677	rs501523	G	-9.22894e-05
cg00040588	1	0.0901738	0.0044	7	1271498	rs2765021	C	0.0473058	rs307378	T	-0.0173493	rs4970431	A	-0.00484921	rs6603788	T	0.00524003	rs6603785	T	0.00363563	rs9439462	T	0.0219403	rs2465136	C	0.000725808
cg00040986	1	0.00207701	0.0017	2	177805	rs4661012	G	0.000504124	rs12137505	G	0.0010488
cg00041014	1	6.74677e-05	0.0017	4	563872	rs10888744	G	-0.000787471	rs11205901	G	-4.633e-05	rs12944	A	-2.78342e-05	rs10888749	T	0.000836831
cg00041401	1	0.00164351	0.0005	1	302443	rs3006998	A	-0.000692394
cg00041641	1	0.0015558	0.0014	4	679262	rs11204762	G	0.000926737	rs3754210	T	-9.91574e-05	rs10847	T	0.00158854	rs2769270	A	0.00041655
cg00041872	1	0.0018242	0.0005	1	418099	rs11542623	T	0.00136302
cg00042144	1	0.00124554	0.0004	1	107418	rs4140636	C	0.0030731
cg00042254	1	0.00402754	0.0006	7	461563	rs3014216	T	0.000399103	rs12743512	A	-0.000863202	rs17410855	T	0.000606901	rs781058	G	-0.000893731	rs781059	A	-0.000467092	rs10430124	A	0.00138946	rs10890324	G	0.000477674
cg00042356	1	0.144482	0.0005	6	281342	rs226473	T	0.00029239	rs161801	A	0.000317902	rs2493214	G	0.00123502	rs397349	C	0.00602861	rs9434586	A	-0.000831722	rs12748993	G	0.00156791
cg00042657	1	0.000192625	0.0007	3	86940	rs1045456	T	9.22603e-05	rs17649250	C	-0.00046818	rs17649050	C	-0.000134222
cg00043324	1	0.401955	0.0014	5	286129	rs2255481	C	0.0244008	rs2642960	G	0.000145496	rs12141355	C	0.00117836	rs7549105	G	0.00147856	rs4925611	T	-0.00142955
cg00043510	1	0.00233594	0.002	1	237739	rs1891978	A	-0.00255922
cg00043599	1	0.00816832	0.0012	5	338698	rs16832263	C	0.00149135	rs6689911	C	0.00218476	rs3795713	T	0.000181703	rs2355710	A	0.000364706	rs12735637	G	0.00161215
cg00043790	1	0.0198151	0.0015	3	219150	rs10864321	A	-0.000562749	rs7539366	C	-0.00259211	rs1295107	A	-0.000344265
cg00044354	1	0.127963	0.0049	9	243777	rs2985824	A	0.0111803	rs2985796	T	-0.00577908	rs2755245	C	0.00124433	rs12082503	T	-0.000328433	rs12091194	T	-0.0872445	rs17129627	G	0.0625554	rs11208960	T	0.000605927	rs11809759	G	0.000463406	rs2312591	A	-0.00605239
cg00044796	1	0.67857	0.007	10	138386	rs692963	T	0.0384254	rs2031481	C	0.00837874	rs21327	A	0.029432	rs6657631	A	0.0197101	rs7514206	A	0.00559999	rs6681167	G	-0.00103207	rs11240095	A	0.0500421	rs6686200	A	-0.000734655	rs2355388	C	-0.0022725	rs11240087	T	-0.00511297
cg00045114	1	0.0530832	0.0022	6	148935	rs859670	A	0.0122343	rs10912292	T	-0.0147311	rs763110	T	0.00093605	rs2639618	A	0.00142441	rs2859228	G	0.000188362	rs12021702	C	0.000341207
cg00045275	1	0.00077026	0.0003	3	153389	rs16830101	G	-2.52703e-05	rs12407920	T	-0.000301752	rs17382631	A	0.000228474
cg00045607	1	0.00273651	0.0003	1	291860	rs11579514	C	-0.000554548
cg00045689	1	0.122463	0.0029	3	267089	rs2385029	G	0.00447392	rs4660129	A	0.0297385	rs7515548	C	-0.013812
cg00046018	1	0.00169078	0.0005	1	257896	rs3767421	G	0.00065025
cg00046105	1	0.00223293	0.0012	1	141604	rs3753423	T	-0.00247647
cg00046625	1	0.000459082	0.0017	3	219200	rs11208743	T	-0.000263136	rs4655797	A	-0.000144949	rs2889195	T	-0.000242266
cg00048381	1	0.0113601	0.0017	4	213028	rs3766923	T	0.00386217	rs1127314	G	0.00139495	rs10796927	C	-2.66134e-05	rs7556449	G	0.00163908
cg00049156	1	0.00869822	0.0005	8	340255	rs2255722	C	-0.00393131	rs519723	A	0.00254069	rs2249471	T	0.000652988	rs1623472	A	-0.000684558	rs544285	A	0.00128102	rs6701250	A	0.000130551	rs9787147	G	0.00136126	rs497540	A	-0.00114308
cg00049253	1	0.00099476	0.002	2	242906	rs12089353	A	0.00383832	rs7542797	C	-0.0020515
cg00049400	1	0.0015532	0.0011	1	216287	rs2794311	T	-0.00146593
cg00049691	1	0.00314847	0.0004	1	630550	rs17643644	A	-0.00125623
cg00049709	1	0.00474732	0.0006	6	240168	rs2817178	C	0.000427764	rs12135664	T	0.00188418	rs2981881	C	0.000334692	rs3753758	A	-0.00122401	rs2651898	G	-0.00186273	rs16823551	A	-0.000203633
cg00049718	1	3.11159e-05	0.0005	1	381715	rs10858049	G	-0.000224238
cg00050294	1	0.00836544	0.0012	5	260048	rs4648444	G	-0.00190919	rs2842933	A	0.000133504	rs2606408	C	-0.000255063	rs6695131	T	0.000775978	rs2981881	C	0.000650259
cg00052626	1	0.0065587	0.0011	2	248698	rs2020902	G	8.65059e-05	rs3795762	C	-0.00111868
cg00053086	1	0.00146756	0.0007	1	148890	rs10797596	C	0.00104691
cg00053536	1	0.00205311	0.0013	1	176901	rs761423	C	-0.00170915
cg00053851	1	0.0169545	0.0016	3	390236	rs10915933	A	0.00310424	rs4653704	G	0.000216938	rs360069	A	-0.0023193
cg00054243	1	0.0955808	0.0013	9	206097	rs1332776	G	0.000876321	rs6703281	C	-0.00192097	rs4926928	C	-0.00220649	rs269286	G	-0.0404928	rs448788	T	0.0349712	rs269306	A	-0.000874678	rs505444	C	-0.000478275	rs562182	C	-0.00430696	rs670978	G	-0.00101805
cg00055434	1	0.51111	0.0029	8	368903	rs7512269	T	0.00639966	rs10910082	C	0.0664817	rs2296442	T	-0.00178692	rs2985862	T	0.0127066	rs4592207	C	0.000612592	rs2495368	G	0.00616245	rs16825102	A	0.000373331	rs4474198	T	-0.000255154
cg00055603	1	0.248671	0.0021	7	135768	rs6588642	G	0.00503375	rs6690144	A	-0.00149514	rs303925	T	0.00397805	rs4927321	T	0.017173	rs302691	T	0.00635323	rs2270973	C	0.00456065	rs17299092	T	-0.00223214
cg00055881	1	0.00205707	0.0007	3	244223	rs11121187	T	0.000610615	rs17489787	G	0.000722844	rs12071731	G	-2.01941e-05
cg00056433	1	0.268094	0.0043	8	373632	rs12022054	C	-0.00779719	rs12125079	G	-0.00549056	rs10494355	G	0.095593	rs16832883	G	0.00377221	rs16832872	A	0.0618567	rs4656308	C	0.00212545	rs16832790	T	0.0127117	rs4657015	A	-0.00032046
cg00056754	1	0.0947153	0.0023	6	90899	rs12044569	A	-0.000860563	rs2281962	G	0.0110888	rs12037793	G	0.0036538	rs12133491	C	0.000844471	rs16858531	G	0.000286462	rs5006509	G	0.000180668
cg00057114	1	0.00234116	0.0007	1	406795	rs1883606	C	-0.00110177
cg00057676	1	0.00101472	0.0003	5	160047	rs4650994	G	0.00017816	rs6700266	A	0.000135852	rs10798618	C	0.000157541	rs12023718	C	0.000465525	rs4072643	T	0.00152154
cg00057791	1	0.0113577	0.0006	2	396572	rs11121917	C	0.000513494	rs12565214	C	0.00127804
cg00058291	1	0.0101224	0.002	8	178287	rs1389138	T	-0.00243036	rs2748105	C	0.0203638	rs2452552	T	-0.00107115	rs241323	A	-0.00179199	rs7519552	T	-0.00185386	rs6666944	T	0.0073541	rs4654650	T	-0.00149089	rs12028113	G	0.000204101
cg00058296	1	0.000370373	0.0005	8	134022	rs2256242	A	-0.000127919	rs2790347	G	-4.23891e-05	rs6699085	A	9.44269e-05	rs790888	G	0.000111156	rs6700557	T	7.77686e-05	rs2797442	G	-0.000213302	rs1539208	T	-0.000228141	rs7525233	A	-0.00044386
cg00058299	1	0.00392527	0.0009	4	412175	rs6537760	G	0.00026762	rs12136941	C	0.0082926	rs2840294	G	0.000247452	rs10857975	T	-0.000251451
cg00058923	1	0.00662453	0.001	1	271161	rs2073656	C	0.00101531
cg00059737	1	0.000928658	0.0018	6	412274	rs10864553	T	0.000907797	rs17423806	A	0.00205328	rs639329	A	0.000497042	rs7519797	T	-0.00145213	rs5746016	T	0.000279909	rs5745984	G	0.0047839
cg00060374	1	0.187273	0.0027	7	1271498	rs1695824	C	0.013543	rs2765021	C	0.0707511	rs6603785	T	0.0120389	rs10907175	C	0.00701368	rs9786963	T	-0.000783755	rs6688000	A	-0.000450401	rs3121822	C	-0.00096525
cg00060606	1	0.00295918	0.0005	1	254744	rs3754423	A	0.0054281
cg00060715	1	0.00124271	0.0012	5	168839	rs2011467	A	0.000730489	rs7535253	T	-0.000327516	rs11120355	A	0.00285004	rs335523	A	6.37076e-05	rs6678047	A	0.000340974
cg00060956	1	0.0035372	0.0008	5	316131	rs719676	G	-0.0004963	rs3768025	A	-0.00112842	rs6658001	A	-0.000506804	rs4660672	T	-0.00106891	rs1359292	T	-0.000144255
cg00061678	1	0.00359512	0.0011	2	244839	rs11799764	G	-0.000115151	rs6681815	C	-0.00122734
cg00061769	1	1.18095e-05	0.001	1	797852	rs12724079	T	0.000429574
cg00062072	1	0.00281683	0.0031	1	1271498	rs3094315	G	-0.00503554
cg00062312	1	0.000286653	0.0007	2	330363	rs620514	G	-0.0002167	rs309473	T	0.000216895
cg00062592	1	0.00758011	0.0009	1	914570	rs2281173	A	0.0016199
cg00063077	1	0.171009	0.0007	4	290073	rs2893468	A	-0.00877377	rs10493937	T	-0.0043848	rs11588568	T	0.00188446	rs11586136	C	0.0033474
cg00063346	1	0.00342954	0.0014	2	235211	rs11586055	G	0.0030948	rs1757152	A	0.00118521
cg00063456	1	6.98631e-06	0.0014	2	248646	rs1416912	G	0.000120381	rs16854388	A	0.000323964
cg00063748	1	0.00859399	0.0022	2	210772	rs2487681	C	-0.000623767	rs2487680	C	-0.00386218
cg00063982	1	0.000970553	0.0006	1	318982	rs835344	A	-0.000830594
cg00064255	1	0.00116992	0.0011	1	182079	rs17494625	A	0.0031755
cg00064261	1	0.00197945	0.0018	1	206870	rs7521083	T	-0.00300022
cg00065048	1	0.0322527	0.0042	2	588177	rs1292081	G	0.00559515	rs17357586	C	0.0189444
cg00065071	1	0.00332867	0.0004	4	342253	rs2932537	A	3.50807e-05	rs3795819	T	-0.000518821	rs7522283	G	0.000172722	rs1175649	T	-0.000788891
cg00065215	1	0.00172556	0.001	4	191476	rs17352100	T	-7.83654e-05	rs6704504	C	-0.000402705	rs3791031	T	0.000837477	rs6684839	A	-0.000342979
cg00065569	1	0.00279739	0.0014	2	276284	rs12136119	T	3.14401e-05	rs17014869	A	-0.00280613
cg00065905	1	0.00289722	0.0016	3	124994	rs1281542	T	0.0011983	rs1281541	A	1.52277e-05	rs6668489	T	0.00078439
cg00065957	1	0.0412871	0.0002	7	238385	rs11583225	C	0.00458974	rs11205987	T	9.5827e-05	rs706497	C	0.00030814	rs269324	T	3.21142e-05	rs12120268	A	-0.00138648	rs835353	T	-0.000949509	rs269286	G	0.000590937
cg00066270	1	0.0109312	0.0008	3	152103	rs10494584	T	0.00181447	rs662788	G	0.00132939	rs655434	A	0.0033922
cg00066499	1	0.000989508	0.0004	5	287830	rs12094989	T	2.91494e-05	rs6697410	G	-0.000285368	rs282177	T	0.000292843	rs12728900	A	-3.61001e-05	rs11247937	C	0.000124396
cg00066554	1	0.000447872	0.0004	4	181907	rs1149389	C	0.000228199	rs7512872	A	0.000362485	rs12016623	G	3.0829e-05	rs1268524	C	9.73104e-05
cg00066671	1	0.011298	0.0011	1	178434	rs7529711	C	0.00122273
cg00066722	1	0.000536227	0.0006	4	167542	rs11210796	G	9.93392e-05	rs610200	T	0.000951262	rs12093316	T	-0.000632052	rs1308334	C	0.000321496
cg00067058	1	0.00309381	0.0008	1	761683	rs7551704	G	-0.00295779
cg00067102	1	0.000640313	0.0005	5	170481	rs6413960	A	-0.000294108	rs3765814	T	0.000360493	rs6661311	G	-0.000136075	rs1582096	G	-0.000207168	rs3007737	T	-4.16432e-05
cg00067196	1	0.00106596	0.0005	1	104430	rs4951338	A	-0.000642247
cg00067518	1	0.00459152	0.0019	3	237574	rs12126201	A	0.000585362	rs4908481	C	-0.00135185	rs836755	C	0.000308127
cg00068153	1	0.000603358	0.0009	7	118303	rs12565884	T	-0.000473213	rs10920104	T	-0.0029994	rs10920106	T	-0.000669438	rs10920100	T	0.000809951	rs6427874	A	-0.000640786	rs10920115	G	7.5729e-06	rs10494826	G	-0.00113609
cg00068377	1	0.00409049	0.0005	3	136770	rs4415513	C	-0.00019027	rs16824338	A	0.00090862	rs2483239	G	0.00106721
cg00068433	1	0.0143961	0.0018	6	395289	rs12751725	A	0.00234076	rs4661360	T	-0.000498446	rs7543472	C	-0.00197215	rs11260731	C	-0.000512974	rs12567262	G	-0.00339658	rs4661747	A	0.00198281
cg00068503	1	0.00604015	0.0011	4	342787	rs2281399	C	-0.00301865	rs3737819	T	-0.00144711	rs375007	A	-0.000541213	rs3969615	G	0.000237984
cg00069002	1	0.00534821	0.0012	5	263981	rs11580147	A	0.000280594	rs12748225	T	0.00185803	rs6696096	T	-0.000987715	rs4653080	G	-0.000568242	rs12127097	C	-0.00144638
cg00069014	1	0.00528734	0.0012	3	120105	rs2281166	G	1.65363e-05	rs16853069	C	0.000148626	rs11579363	C	-0.00351122
cg00069017	1	0.00246552	0.0006	1	187189	rs3789531	A	-0.000827154
cg00069059	1	0.00341945	0.0004	3	383537	rs2275086	C	0.00026947	rs1053941	T	-0.000344068	rs10890347	A	0.000265638
cg00069771	1	0.859228	0.0068	9	153291	rs10429825	A	0.00215941	rs9424630	G	0.0165021	rs12030659	A	-0.0648922	rs4649417	T	-0.0450294	rs9424509	C	0.0120169	rs7539514	C	-0.106867	rs4350151	T	0.00488504	rs2885	T	-0.152336	rs3766483	T	-0.00226215
cg00069860	1	0.000785375	0.001	3	233543	rs1340649	A	-0.000607573	rs17381720	T	0.000565016	rs12749503	G	-0.000435259
cg00070162	1	0.00053052	0.0017	2	290783	rs4658221	T	-0.00201837	rs11164839	G	0.000413659
cg00071250	1	0.00155958	0.0031	1	213245	rs859633	G	0.0038477
cg00071381	1	0.00176302	0.0012	5	174608	rs3753266	C	0.00138549	rs838522	C	0.000436661	rs1819698	T	0.000739025	rs10923791	T	-0.000457006	rs17186115	A	0.000345446
cg00072675	1	0.0215757	0.0033	3	142881	rs4912291	T	-0.00267621	rs12739002	A	-0.000417908	rs11206813	C	-0.000536379
cg00073244	1	0.0161745	0.0024	2	373178	rs4364818	T	0.00188059	rs4276857	C	-0.000971601
cg00073384	1	0.000741608	0.001	4	239558	rs11204598	A	-0.000347337	rs11204600	T	-0.000174239	rs10749643	C	5.15841e-05	rs12037329	T	0.000185226
cg00073543	1	0.192486	0.0027	3	202936	rs2255009	C	-0.00404974	rs2244403	T	-0.0227809	rs2248569	A	-0.000762658
cg00074184	1	1.55177e-06	0.0005	2	183265	rs10923806	G	0.000286394	rs6668456	A	-3.6135e-05
cg00075975	1	0.0191583	0.004	1	125027	rs12739162	A	-0.00430006
cg00076797	1	0.0017212	0.0021	3	92897	rs4839018	A	0.0125975	rs10857825	T	-5.77852e-05	rs7534322	C	-0.000591911
cg00077457	1	0.0071409	0.0013	1	253446	rs12142526	T	-0.00170899
cg00078456	1	0.00320543	0.0051	5	980074	rs7519837	T	-0.00137215	rs2281173	A	0.0076454	rs1107910	C	0.000503631	rs2272908	C	0.001288	rs13303344	C	0.00292918
cg00078968	1	0.00193191	0.0007	6	371047	rs11589040	G	-0.000183053	rs4653892	T	-0.000275266	rs4653530	G	-7.23587e-05	rs680997	T	-0.000233353	rs7541048	T	-0.00414779	rs16848404	A	0.0033761
cg00081019	1	0.00424265	0.0004	2	312270	rs4460621	A	0.00250081	rs7531548	G	0.000107111
cg00081141	1	0.00727424	0.0008	2	300934	rs12748472	A	0.000284597	rs10799454	T	-0.00115845
cg00081251	1	0.00379841	0.001	1	490772	rs7522705	C	0.0010899
cg00081729	1	0.0149252	0.0081	2	97153	rs10926280	A	-0.000625255	rs12137158	A	-0.00932495
cg00081799	1	0.00265268	0.0009	1	383132	rs709209	G	0.00140232
cg00082182	1	0.00283729	0.0007	5	388431	rs17110111	T	-0.000142143	rs190200	G	9.22676e-05	rs236322	T	-0.000478379	rs236330	T	-0.000100522	rs1772782	G	0.00315541
cg00082285	1	0.0322454	0.0026	5	1271498	rs9442385	T	0.0127312	rs11260554	T	-0.000194278	rs9442372	A	-0.00179727	rs2341354	A	0.000808305	rs7540231	G	0.00141989
cg00082497	1	0.00177705	0.0006	6	1033096	rs669538	T	-0.000924299	rs11812076	T	0.00336127	rs9425961	C	0.000177807	rs881393	C	0.00164168	rs4949473	C	-0.000741024	rs1300114	A	-0.000613102
cg00083262	1	0.0100596	0.0012	3	167182	rs6675005	A	4.75244e-05	rs10908538	A	0.000420701	rs11264618	G	0.00157701
cg00083652	1	0.00099258	0.0002	6	304668	rs4658316	C	0.000429728	rs4658132	A	-0.000314467	rs6669828	A	-0.00019029	rs6703905	T	-0.000165668	rs10922613	T	0.000432234	rs4655904	C	0.000512219
cg00085403	1	1.97139e-05	0.0004	2	1084394	rs16827043	G	7.0626e-05	rs35429672	C	-0.000407511
cg00085790	1	0.0105926	0.0016	2	124339	rs7524697	C	0.00122169	rs9429874	C	-0.0074424
cg00085830	1	0.00182179	0.0011	1	344884	rs9425569	G	-0.00144744
cg00086243	1	0.214963	0.0024	6	1271498	rs11260554	T	0.054117	rs3813199	A	2.35025e-05	rs6603785	T	0.00626814	rs11260568	C	0.000741387	rs2765021	C	0.00332073	rs13303201	A	5.36828e-05
cg00086266	1	0.00817072	0.0009	5	1271498	rs6603788	T	-0.000351795	rs1240743	C	0.000311388	rs3817856	T	-0.000523464	rs2281173	A	0.00228438	rs9786963	T	0.000111745
cg00087273	1	0.00032182	0.0003	3	132696	rs2235928	G	0.000119962	rs6586496	A	-4.91322e-05	rs3738815	T	0.000263518
cg00087420	1	0.0010162	0.0006	1	151606	rs11586497	T	-0.000779777
cg00087511	1	0.00058572	0.0012	4	152216	rs12076084	G	-0.000232106	rs12063980	T	-4.3519e-05	rs11121289	T	-0.000117371	rs2274332	T	5.61725e-05
cg00087546	1	0.00017738	0.0006	6	171623	rs5024246	A	-0.000121466	rs6670123	G	0.000510038	rs17400178	T	0.000390548	rs2493264	A	0.000408641	rs12409315	G	-0.000357288	rs10909948	C	8.4751e-06
cg00087735	1	0.0819325	0.0011	2	229215	rs11584036	A	0.00785569	rs10864350	G	-0.00186686
cg00087884	1	0.0288745	0.0011	7	407221	rs3007421	A	-0.0024782	rs2986738	C	0.00124362	rs2986739	G	3.74144e-05	rs9434795	C	0.00337118	rs1010583	T	-0.00134892	rs17029376	G	-0.0116511	rs2235563	C	0.00112205
cg00088080	1	0.00186251	0.001	1	178427	rs3795837	C	0.00210642
cg00088183	1	0.112042	0.0021	8	161203	rs12022460	A	0.00585695	rs17537410	T	-0.00865966	rs1335733	T	0.00196251	rs10493843	A	-0.00805233	rs12046571	T	0.00348335	rs17131127	T	-0.00368841	rs7525337	T	0.000247111	rs6659216	A	0.000480976
cg00088251	1	0.0014421	0.0014	2	1122325	rs1987191	C	0.00431011	rs2341354	A	-0.000496257
cg00089372	1	0.00190598	0.0006	7	250078	rs12136856	C	0.000416034	rs1342442	G	3.24828e-05	rs3790459	A	0.000199573	rs11264506	T	0.000454057	rs4661194	C	0.000175707	rs7512734	T	0.000413221	rs942679	A	5.68408e-05
cg00089512	1	0.00264173	0.0014	1	400432	rs10910060	A	-0.00233859
cg00089915	1	0.00105767	0.0005	1	83564	rs12136922	G	-0.000661034
cg00089945	1	0.0513446	0.0032	7	273944	rs2133188	T	-0.0170807	rs17163303	T	0.0159801	rs1053316	A	0.0106305	rs10495196	A	-0.000670249	rs17011636	C	0.00247231	rs4846764	T	-0.00179247	rs17163487	C	0.000671089
cg00090103	1	0.0025834	0.0004	1	504335	rs2485662	T	-0.000748759
cg00090197	1	0.00200458	0.0008	4	219356	rs12098084	C	-0.000561625	rs2453414	G	-0.0020266	rs11210838	A	0.000419774	rs12039931	C	-0.000576556
cg00090648	1	0.00168665	0.0004	5	338504	rs12754943	T	-0.000318507	rs2816336	A	0.00191457	rs10915942	A	0.000527648	rs2292568	T	0.00128008	rs2671272	A	0.000300658
cg00090764	1	0.00592341	0.0013	5	380713	rs2645072	A	-0.00146119	rs2643888	A	0.000122434	rs16825102	A	0.00173845	rs3736330	T	-0.00024034	rs6698680	G	0.000129016
cg00091004	1	0.00204594	0.0003	1	202713	rs17576674	G	-0.000568939
cg00091162	1	0.000469973	0.0004	4	254005	rs372283	G	-0.000251337	rs7537851	T	1.8819e-06	rs2071922	G	-0.000163622	rs16859683	C	7.61753e-05
cg00091285	1	8.80119e-06	0.0006	3	378065	rs2632303	C	-9.9409e-05	rs12734505	G	-0.000389669	rs10493900	G	4.46907e-05
cg00091302	1	0.0423115	0.0033	5	155319	rs658032	C	-0.00778143	rs675808	C	-0.00686834	rs1287809	T	-0.00554442	rs511918	G	-0.00199188	rs4652742	C	-0.00113069
cg00091552	1	0.00403782	0.0012	6	284510	rs4660672	T	-0.000898025	rs12136076	T	0.000147443	rs12410860	T	0.000924171	rs3768025	A	-0.000861249	rs12564800	C	-0.000302179	rs841859	C	-0.000364006
cg00092644	1	0.00596845	0.0026	1	124531	rs3849308	C	-0.0026868
cg00092992	1	0.00158748	0.0023	1	371552	rs17511157	A	-0.00442352
cg00093220	1	1.31871e-06	0.0006	2	384385	rs10857976	A	0.000180443	rs6537741	T	-8.65889e-05
cg00093436	1	0.00025467	0.0006	5	774907	rs6668101	G	0.00179466	rs4652895	A	-0.00107906	rs1188620	C	0.00043259	rs3767703	T	0.00081275	rs7550047	G	0.000341357
cg00093522	1	0.00286393	0.0008	2	368648	rs12082516	C	0.000323928	rs3107126	A	-0.0010912
cg00093900	1	0.0011796	0.0018	1	180226	rs4076841	A	0.00209145
cg00094006	1	0.000850418	0.0006	4	115174	rs11211547	T	0.0009471	rs2065945	A	0.000138879	rs12145431	G	0.000535029	rs2457068	C	-0.00184099
cg00094044	1	0.00113332	0.0017	4	2544303	rs577935	A	-0.00073466	rs12022725	A	-0.000687822	rs942453	G	0.000574268	rs10888578	C	0.00229832
cg00094269	1	0.0102243	0.0012	7	176901	rs4920355	G	0.00359798	rs6696928	A	-0.00597022	rs11203277	C	-0.00341162	rs4920653	C	-0.00763187	rs7536679	G	0.00260713	rs6586496	A	0.00433604	rs2076595	T	0.000742472
cg00094585	1	0.00194562	0.0015	1	148450	rs11206113	A	-0.00187649
cg00095214	1	0.0514433	0.0017	4	313928	rs3795494	G	-0.00896583	rs10908369	A	0.000427159	rs16824514	A	-0.00115777	rs12120737	C	-0.000290965
cg00095326	1	0.0258367	0.0035	5	186999	rs171321	C	-0.00628918	rs241289	G	-0.00234132	rs2748105	C	-0.0278314	rs7535661	T	-0.000552119	rs2295256	T	-0.00109683
cg00095526	1	0.202351	0.0026	8	78824	rs3738262	G	0.0124306	rs4915484	C	0.009809	rs6413915	A	0.00497248	rs10753891	G	0.00289107	rs11589642	A	0.00667173	rs6689533	A	0.000179551	rs942707	T	0.00177602	rs6667912	G	-0.00115428
cg00095674	1	0.00129486	0.0005	1	544315	rs3850839	G	0.000830399
cg00095688	1	0.0177705	0.0025	2	529627	rs2459994	T	-0.0042966	rs451061	C	-0.00191883
cg00097038	1	0.000636668	0.0019	1	459770	rs10922198	G	0.00155754
cg00097228	1	0.00114413	0.0005	1	237092	rs6675284	T	-0.000699247
cg00097452	1	5.71395e-05	0.0007	9	239123	rs3828021	A	0.000561613	rs7537388	C	0.000823217	rs6540664	A	0.00113195	rs1338355	A	-0.000363529	rs12134651	G	0.000827557	rs12137964	A	0.000163095	rs7514606	G	-0.00152687	rs17017120	T	0.00147101	rs11811405	T	-0.00135461
cg00097573	1	0.00146282	0.0005	1	208758	rs2363768	G	0.00248474
cg00097599	1	0.00353171	0.0005	1	532058	rs2145390	T	0.000878629
cg00097626	1	0.00226128	0.0004	1	209778	rs823094	G	-0.000697193
cg00097790	1	0.0019475	0.0012	1	2544303	rs508233	G	-0.00231383
cg00097968	1	0.00456276	0.0018	4	351445	rs1496042	T	0.00131532	rs4845743	T	0.00053938	rs3007676	C	0.000965163	rs3007672	C	0.00210245
cg00098336	1	0.00674924	0.0015	5	218505	rs6690335	G	0.00290674	rs12407738	G	-5.7318e-05	rs2377375	A	-0.00114388	rs3118213	C	0.000372859	rs17556883	C	0.00116884
cg00098451	1	0.00126551	0.0036	1	338075	rs1763610	G	-0.0051396
cg00098693	1	0.00272839	0.0005	1	318778	rs17448182	T	-0.00151025
cg00099216	1	0.000398824	0.0004	3	487953	rs1054059	A	1.46581e-05	rs804429	A	-0.000341322	rs17465854	C	0.00132826
cg00099427	1	0.111362	0.0035	9	169364	rs2501321	A	0.00815521	rs11265292	G	0.0026716	rs11265297	C	0.0053308	rs7551141	A	0.00348364	rs10752633	G	0.00316525	rs12138361	T	-0.00895371	rs2494515	T	0.0130332	rs6703466	G	-0.00990195	rs2494506	C	0.001968
cg00099768	1	0.00279043	0.0008	4	112387	rs3766686	C	0.00032965	rs3766688	T	4.64666e-05	rs6703918	C	-0.000262409	rs12117736	C	-0.000401107
cg00100121	1	0.00634425	0.0011	4	214484	rs2235195	G	-0.000317531	rs6427191	G	-0.00168779	rs974793	T	0.000174194	rs9332619	A	6.06381e-05
cg00100762	1	0.00112336	0.0014	5	179806	rs17404274	T	0.000400537	rs12117788	A	6.6737e-06	rs2037679	C	0.00164439	rs9438466	C	0.000765709	rs12730254	A	0.00238498
cg00101629	1	0.0240674	0.0029	5	107682	rs6660333	A	0.00189201	rs6429674	A	0.00316755	rs2871738	T	0.00181924	rs12045403	T	0.000996285	rs4661300	T	0.00135601
cg00101986	1	0.00242349	0.0005	2	296070	rs4274010	G	-0.000297973	rs6600275	C	0.000583969
cg00102093	1	0.00154181	0.002	1	124654	rs914272	T	0.00349725
cg00102166	1	0.236847	0.0027	7	138568	rs3806401	C	0.00188273	rs3738514	T	0.00388508	rs17387886	C	-0.0410073	rs12407920	T	0.00931652	rs6657798	G	-0.00532732	rs2367163	G	0.00795097	rs4660696	C	-1.8642e-06
cg00102183	1	0.00178973	0.0005	2	338515	rs629301	G	0.000181543	rs17038458	G	-0.000298938
cg00102266	1	0.0590142	0.0023	6	997713	rs6600662	G	-0.0011345	rs2319969	T	-0.00329519	rs12145080	T	-0.00116567	rs17024559	C	-0.00139182	rs2793824	G	-0.000326178	rs2843014	T	0.000136116
cg00102714	1	0.012741	0.0005	6	210574	rs2796278	C	0.000729342	rs1830762	T	-6.12506e-05	rs7523273	G	-0.000413733	rs2147023	T	-0.000603242	rs17186897	G	0.000326948	rs12080578	G	-0.00123741
cg00102955	1	0.00343748	0.0012	3	463607	rs16835254	G	0.000947048	rs16836940	G	0.000422907	rs11581051	G	0.000429867
cg00103132	1	0.0033625	0.0004	1	522417	rs6429564	T	0.000762715
cg00103209	1	0.00107233	0.0008	1	127754	rs3767286	G	-0.00138307
cg00103329	1	0.0523659	0.0024	4	112516	rs11571093	C	-0.00144876	rs2368564	T	-0.00931183	rs7521667	T	-0.00781757	rs7549807	C	-0.00121273
cg00103398	1	2.06781e-05	0.002	3	522405	rs9660185	A	0.00219371	rs10798302	G	-0.000707302	rs10912722	G	-0.0012814
cg00103568	1	0.0537912	0.0016	5	308992	rs4587589	T	-3.96524e-05	rs1556036	T	-0.00344263	rs742394	A	0.00144939	rs2235563	C	-0.0020129	rs202577	A	-9.0177e-06
cg00103785	1	0.312742	0.0011	8	448260	rs1001848	C	-0.0254221	rs10908454	A	-0.0111731	rs10908455	C	-0.000656879	rs6693477	C	0.00737659	rs10157801	G	-0.000544336	rs11264339	T	0.00167341	rs11264286	A	-0.00174928	rs2990245	T	0.000773544
cg00103855	1	0.00116499	0.0008	1	252333	rs1877724	T	0.00108551
cg00103908	1	0.00286684	0.0005	5	160329	rs2455124	T	0.000199088	rs10909924	G	7.03758e-05	rs12086132	G	0.000487518	rs6424068	G	-0.00034231	rs11577655	T	-0.0001898
cg00104098	1	0.00011127	0.0029	1	399835	rs2147905	T	-0.000668273
cg00105102	1	0.00223395	0.0016	1	305386	rs577492	C	-0.00357929
cg00105470	1	0.00281519	0.0004	2	337135	rs16848404	A	-0.00198588	rs680997	T	-0.000488974
cg00105640	1	0.0294557	0.0017	8	202825	rs3737593	G	0.00723165	rs12563491	T	0.00131558	rs1181874	C	-0.00382217	rs7543006	G	0.00357185	rs10752721	C	-0.000496953	rs6413779	T	0.0017711	rs2298225	A	0.00270961	rs3765730	A	-0.000223448
cg00106073	1	0.00174439	0.0018	1	414336	rs12132794	C	-0.00253842
cg00106446	1	0.00208352	0.0004	6	259711	rs3850817	G	8.38203e-05	rs6675536	T	-2.3687e-05	rs6699758	C	7.78108e-05	rs6700968	T	0.000134442	rs7555638	T	-0.000424872	rs1691245	T	-0.000273802
cg00107046	1	0.00369872	0.0007	5	312437	rs221058	G	-0.000875214	rs6604904	C	0.000283455	rs872222	A	0.00124168	rs17383551	G	0.00035052	rs12046247	G	-0.000557984
cg00107241	1	0.0573288	0.0063	4	363471	rs2503005	C	0.015062	rs16838019	T	0.00111845	rs2319403	T	0.00251031	rs4654383	G	0.00172764
cg00107782	1	0.0235432	0.002	7	556107	rs2769275	C	0.000772411	rs1752387	T	-0.00502254	rs6587562	C	0.000430236	rs11204827	C	0.000635751	rs6674970	G	-0.000981366	rs11204774	A	-0.00663382	rs3790506	A	-0.00106745
cg00107970	1	0.00048129	0.0019	4	406166	rs6700693	C	-0.000633876	rs10737170	C	-0.00142287	rs12063564	C	-0.000996474	rs7513082	A	0.00339522
cg00108454	1	0.00997207	0.0017	4	199228	rs2935542	G	-0.00270467	rs587585	C	-0.00029032	rs294230	T	0.000144078	rs12756490	C	0.000979199
cg00108524	1	0.0075099	0.0008	3	120458	rs11584574	T	-0.000714163	rs972867	T	-0.000294897	rs12142520	A	0.00045231
cg00108716	1	1.53323e-05	0.0009	3	303942	rs4653951	T	-0.000264449	rs10158357	G	-0.000124214	rs2150669	T	-3.0264e-06
cg00109164	1	0.000846305	0.0005	4	121176	rs6678949	A	-0.000560307	rs6698931	T	0.000794339	rs2312489	A	0.000652483	rs12088259	C	0.00056407
cg00109293	1	0.0012007	0.0009	5	206689	rs10797384	G	0.00205846	rs16823551	A	-0.0113608	rs3753758	A	-0.00261855	rs2455124	T	0.000513349	rs905135	C	-0.000901942
cg00110769	1	9.84683e-30	0.0018	1	275303	rs11101968	A	-0.000334534
cg00111333	1	0.000141341	0.002	5	295377	rs10919593	A	0.00340319	rs16843867	T	-0.00108587	rs12744772	T	-0.00174542	rs12758891	A	-0.000279185	rs9971006	T	-0.00106861
cg00111697	1	0.0134012	0.0031	1	1271498	rs2980300	T	-0.00422818
cg00111948	1	0.00149591	0.0004	1	697360	rs9438575	T	0.00105816
cg00112042	1	5.17379e-05	0.0017	3	138386	rs692963	T	0.000854574	rs6593732	T	0.000336471	rs11240095	A	0.000485847
cg00112238	1	0.00212518	0.0028	4	170605	rs603901	C	0.0028581	rs3753406	C	0.000814367	rs17110345	G	0.000786964	rs12404407	G	0.000557223
cg00112251	1	0.00766969	0.0003	3	226583	rs2792059	T	0.000788001	rs10753569	A	0.000284766	rs3790757	T	-0.000491768
cg00112260	1	0.396636	0.0028	5	237879	rs10798882	C	0.00119417	rs7524405	C	0.0186788	rs4949454	G	0.0158822	rs2271933	A	0.00978197	rs10914449	G	0.00549365
cg00112588	1	0.102704	0.0026	6	249633	rs10494510	G	0.0134373	rs16852414	G	0.00114771	rs6662255	T	0.000996526	rs12408419	T	0.00212204	rs12071903	A	0.00595799	rs7520853	C	0.000380315
cg00112780	1	0.00121379	0.0002	1	349328	rs11578798	A	0.000524549
cg00112929	1	0.00969235	0.0011	2	174715	rs1894042	G	-0.00021702	rs2852707	C	-0.000952714
cg00113117	1	0.000894534	0.0014	1	141241	rs4912314	T	-0.00204171
cg00113194	1	0.00858583	0.0007	5	1271498	rs2341354	A	-0.0016915	rs6603785	T	0.0012927	rs4970431	A	-0.001706	rs12141314	G	-0.000477849	rs16824543	A	-0.000917692
cg00113315	1	0.010385	0.0023	6	171877	rs6667506	G	-0.00224897	rs1327257	G	0.00054459	rs6693258	T	-0.00348985	rs2274333	G	-0.000535976	rs12738365	T	-0.000168843	rs6684149	T	-0.0071318
cg00113369	1	0.00188535	0.0021	1	252074	rs6665853	A	-0.00277899
cg00113712	1	0.000852337	0.0006	4	368903	rs6698680	G	0.000392986	rs3736330	T	-7.19943e-05	rs12404555	C	0.000720295	rs10910061	A	0.00105786
cg00114008	1	2.55897e-05	0.0007	2	738136	rs7866	T	0.000480255	rs6598858	T	0.000132766
cg00114029	1	0.00232483	0.0014	1	375370	rs12564302	T	0.0048044
cg00114084	1	0.00158792	0.0007	1	433349	rs10737366	A	0.00613058
cg00114710	1	0.000137326	0.0006	4	233201	rs4537545	T	-5.98892e-05	rs6427658	T	-0.000112372	rs3766924	T	-0.00011038	rs2335230	C	-8.36047e-05
cg00114966	1	0.717199	0.005	6	177914	rs11577674	T	-0.0348276	rs6667492	T	0.0931957	rs4915255	T	-0.0318781	rs17644551	G	0.0663459	rs871874	G	-0.00250547	rs413713	G	0.00403577
cg00115101	1	0.00222934	0.0005	1	501990	rs3917969	G	0.00426734
cg00115313	1	0.00388386	0.0006	3	385497	rs2887640	C	-0.00152844	rs7552203	T	0.000511522	rs4140450	C	2.74158e-05
cg00115980	1	0.00186319	0.0015	1	274138	rs4844614	T	-0.0022062
cg00116092	1	0.00675921	0.0012	3	108365	rs7555255	C	-0.00142019	rs17045404	A	0.00468155	rs12096746	G	-0.000976329
cg00116430	1	0.0041783	0.0013	2	159437	rs11164969	C	-0.000528605	rs11164963	C	-0.00286531
cg00116658	1	0.208288	0.0021	8	168154	rs4658875	C	-0.00203135	rs4074493	T	-0.00305661	rs7545429	C	0.0140668	rs11122190	A	-0.00112766	rs12117901	A	0.00211782	rs7553253	C	-0.000323144	rs6541256	G	-0.000788081	rs16853414	C	-0.00292091
cg00117172	1	0.000605439	0.0004	4	141352	rs4649038	C	-8.62903e-05	rs311433	C	-8.29286e-05	rs2361150	G	0.000309331	rs311438	A	0.000470259
cg00117335	1	0.00436897	0.0008	2	317657	rs12729631	A	-9.24826e-05	rs699715	A	-0.000994016
cg00117825	1	0.00202882	0.0036	3	162903	rs1041602	T	-0.00521439	rs1261411	T	-0.0010601	rs3738570	A	-0.00227839
cg00118468	1	0.00117789	0.0006	1	213338	rs10793728	A	0.000870498
cg00118507	1	0.00175829	0.0014	1	366891	rs4839265	A	-0.00355333
cg00118966	1	0.0102374	0.0017	3	337834	rs11264506	T	0.00583787	rs1109751	C	0.00105512	rs16837380	C	-0.00734512
cg00119186	1	0.00238305	0.0011	1	138890	rs914717	T	-0.00181946
cg00119241	1	0.000547069	0.0006	5	116069	rs12127407	C	0.000376715	rs3930209	A	-0.000567503	rs2014618	T	7.11175e-05	rs2807552	G	-0.000265158	rs2049374	T	-0.000104009
cg00120825	1	0.00372962	0.0019	1	365561	rs12045693	A	0.00255146
cg00120948	1	0.0785104	0.0007	5	375381	rs302719	G	-0.000452271	rs301802	T	-0.00193425	rs301791	T	-0.00159868	rs1107284	C	0.000203583	rs12136766	G	-0.00126111
cg00121030	1	0.00826065	0.0018	7	1337489	rs6702272	A	-0.0130187	rs3106121	A	0.00942651	rs3767627	C	-0.00326712	rs7521768	C	-0.00332269	rs11205347	T	0.00145803	rs7511649	C	-0.00156556	rs11799813	G	-0.00310997
cg00121147	1	0.0030523	0.0005	1	202633	rs2270542	A	-0.00287498
cg00121374	1	0.00259355	0.0013	5	260412	rs10909948	C	-0.000241105	rs2821041	T	-0.000912316	rs2487681	C	-0.00038846	rs4648485	A	0.00021971	rs16824328	G	-0.0027504
cg00121533	1	0.0841226	0.0037	5	269881	rs405445	A	-0.00477474	rs1340985	G	0.000367834	rs797008	A	0.0205783	rs12132783	G	0.0217315	rs11161851	C	0.000940171
cg00122254	1	0.00134985	0.0007	3	372666	rs17361887	C	0.000118211	rs12028248	G	-0.000241176	rs873978	T	0.00319123
cg00122659	1	0.00034695	0.0019	4	156325	rs6683781	C	0.00284162	rs7531276	C	0.0020173	rs6425592	C	0.0016054	rs16854685	G	0.000771505
cg00123035	1	0.000406502	0.0005	3	569635	rs1891593	C	-0.000171187	rs3790506	A	-2.08422e-05	rs1196357	A	-2.97329e-05
cg00123090	1	0.217428	0.0024	3	103444	rs271762	C	0.000571882	rs823485	C	0.0175791	rs271738	A	0.0026475
cg00123104	1	0.00488549	0.0023	4	675365	rs1933734	C	-0.00178737	rs10779731	G	0.00761331	rs9430635	G	0.003139	rs10779727	T	-0.00121725
cg00123214	1	0.910881	0.0072	9	154849	rs3767318	G	-0.00943274	rs3767316	G	0.010279	rs4949946	A	0.0334703	rs2039613	G	-0.213747	rs987111	G	-0.0979073	rs1414897	T	0.0130945	rs2039615	G	-0.0201067	rs6683355	T	-0.00551916	rs12067344	A	-0.0025063
cg00124009	1	0.00186952	0.0019	3	118237	rs641551	A	0.00231698	rs682600	T	0.000714445	rs4575109	T	0.00155392
cg00124011	1	0.00168217	0.003	1	163758	rs2281166	G	-0.0046907
cg00124774	1	0.00115767	0.0002	1	213471	rs16831389	T	0.00095326
cg00124920	1	0.00812391	0.0024	4	160047	rs4650994	G	-9.41839e-05	rs10798618	C	-0.00196684	rs2811304	T	-0.000907995	rs2209169	T	-0.00021641
cg00125159	1	0.0070843	0.0038	1	331780	rs10916293	C	0.00467894
cg00125858	1	0.697838	0.0041	5	265984	rs4660776	A	-0.0754919	rs12048838	A	-0.0262281	rs6429648	A	0.00304498	rs677363	A	0.00288417	rs1152030	T	0.00537934
cg00128766	1	0.000571898	0.0008	4	192210	rs10158678	T	2.8601e-05	rs6671124	C	2.61299e-05	rs3766219	C	0.000240333	rs12094663	G	0.00025081
cg00128877	1	0.000503719	0.0006	2	183336	rs1054743	C	-0.000307705	rs11211334	T	-4.828e-06
cg00128951	1	0.00172522	0.0022	2	212661	rs17471710	G	0.0029568	rs12116588	G	-0.000839116
cg00129132	1	0.00941553	0.0011	1	522417	rs868351	T	-0.00134329
cg00130693	1	0.00787649	0.0025	6	247894	rs360069	A	0.00185024	rs2816336	A	-0.000265472	rs360089	T	-0.00298789	rs10737418	A	0.000246541	rs10915878	C	-0.00254875	rs6687036	C	0.00226374
cg00132255	1	0.00181033	0.003	2	162793	rs340883	T	0.000159481	rs340835	A	0.00307147
cg00136477	1	0.0707021	0.0018	7	192433	rs294183	T	-0.00348049	rs680123	T	-0.00535558	rs665691	G	-0.00417088	rs294230	T	0.000353427	rs6676345	G	-0.00113142	rs2869513	G	0.000769732	rs10917284	A	7.34485e-05
cg00137944	1	0.00244773	0.0004	4	282232	rs11205701	G	-9.33395e-05	rs12071347	C	0.000184645	rs7517924	G	0.000274626	rs2055491	C	0.000142904
cg00139056	1	0.00203824	0.0007	1	229215	rs17032307	T	-0.00219457
cg00142815	1	0.00215552	0.0007	4	172033	rs748012	A	0.000372468	rs896322	A	-0.00089187	rs10494860	G	0.000300693	rs12042196	T	0.000582478
cg00143623	1	0.00386813	0.0004	3	198851	rs11585230	A	0.000365522	rs11210969	A	0.000501172	rs12561948	G	0.000623615
cg00143998	1	0.000982557	0.0002	1	349328	rs10158357	G	-0.000463594
cg00145253	1	0.00164833	0.0013	4	271968	rs1405308	T	0.000104996	rs11162495	T	-0.00227523	rs7541725	C	-0.000437927	rs12028349	G	0.000578156
cg00145672	1	0.00205019	0.0022	1	95438	rs906280	G	-0.00410127
cg00145904	1	0.0242371	0.0018	7	244808	rs6666075	C	0.000107657	rs284313	G	0.00145137	rs6668131	G	0.00168073	rs11577757	T	-0.0012797	rs284278	A	-0.00101878	rs284277	C	-0.000215557	rs17035680	C	-0.000292357
cg00145911	1	0.00241115	0.0012	1	1271498	rs10907175	C	0.00275752
cg00145915	1	0.008132	0.0017	4	261054	rs1604137	T	0.000766338	rs6670259	C	-0.000170594	rs12025606	T	-0.00132767	rs12091246	G	-0.000388128
cg00145969	1	0.00452311	0.001	4	153938	rs2185836	G	-0.00169387	rs17374565	C	-0.00104898	rs10494629	C	0.00298037	rs2488478	G	-0.000160414
cg00145979	1	0.00286756	0.0007	1	457559	rs4971079	A	0.00102327
cg00146437	1	0.00416972	0.0018	4	209338	rs17188142	T	0.000303831	rs1542981	T	0.00137624	rs1395753	T	-0.00208107	rs4844831	C	-0.000880781
cg00146645	1	0.00403021	0.0011	9	349328	rs6426503	T	0.000415359	rs6688436	A	-0.000395421	rs13374918	G	0.00314988	rs942851	T	-6.45101e-05	rs12035900	T	-0.000935987	rs4653946	T	-0.000282847	rs378090	A	-0.000186798	rs10158357	G	-0.00119601	rs12144495	G	0.000175629
cg00146669	1	0.0225754	0.0013	1	1271498	rs11260554	T	0.00186134
cg00147095	1	0.00573214	0.0005	2	302569	rs4845406	A	-0.000470542	rs16836414	G	0.0014199
cg00147307	1	0.00177918	0.001	1	186924	rs12404944	G	0.00292236
cg00147627	1	0.437243	0.0199	2	271367	rs6679596	T	-0.0870479	rs12125492	G	-0.0432665
cg00147638	1	0.00142183	0.002	3	152112	rs11249196	A	-0.00114388	rs7513516	C	-0.00104365	rs4648890	A	-2.98605e-05
cg00147850	1	0.0837613	0.0024	7	1084394	rs12137623	T	0.000931506	rs12069720	G	-0.00023205	rs10910746	G	-0.000384321	rs12073447	G	-0.00413236	rs680583	C	0.00290982	rs672482	T	0.004103	rs3121125	C	0.00100064
cg00147943	1	0.000783557	0.0017	7	146731	rs506290	T	-0.0010363	rs3766272	A	-5.37682e-05	rs557986	T	-0.000986777	rs12061806	T	-0.00316498	rs2803461	A	-0.000368838	rs11209143	G	-0.00124249	rs17474410	T	-0.00138342
cg00148513	1	0.000309387	0.0013	6	100339	rs1539100	T	-0.00348864	rs2994969	C	-0.00120594	rs10926477	C	-0.000932233	rs1578486	A	-0.000166802	rs10926475	G	0.00128273	rs9651080	T	-0.000405527
cg00148881	1	0.00217271	0.0009	1	319845	rs16832301	T	0.00162587
cg00149213	1	0.00216498	0.0011	1	156892	rs164285	T	-0.00233677
cg00149492	1	0.00169684	0.0004	1	707912	rs963879	C	-0.0016382
cg00149537	1	0.00802111	0.0006	5	150685	rs10864411	T	-0.000570876	rs1294023	A	0.000116582	rs732591	C	-0.000439859	rs12044809	G	-0.000103304	rs6688233	T	-0.000202084
cg00149684	1	0.00175331	0.0005	1	512739	rs12023499	T	-0.00052202
cg00149805	1	0.00153208	0.0007	2	160624	rs2090006	A	-0.000860823	rs4653496	T	0.000661233
cg00150520	1	1.49754e-06	0.0002	3	176735	rs3768440	A	-0.00013864	rs7545984	C	0.000440491	rs11585861	C	-0.000161682
cg00150774	1	0.00542319	0.0016	5	208742	rs885533	G	-0.00116192	rs10157397	A	-0.000296042	rs1455703	T	-0.000496542	rs10779349	C	-0.00471053	rs1531089	T	0.00373387
cg00151048	1	0.00214791	0.0018	1	197721	rs7518371	A	-0.00247616
cg00151525	1	0.0034786	0.0006	1	594390	rs12730	C	0.00108046
cg00151565	1	0.000332682	0.0012	6	509685	rs16846593	G	0.000445298	rs4652328	T	0.00179808	rs9660185	A	-2.17031e-05	rs6676161	A	-0.00108146	rs724889	T	-0.00112025	rs7552939	T	3.62528e-05
cg00151676	1	0.000335772	0.0011	3	1071552	rs1240743	C	-0.000248187	rs6603788	T	0.000174675	rs4648807	T	-0.000191555
cg00151709	1	0.0726559	0.0011	7	542606	rs1317364	T	-0.00105311	rs4654320	G	-0.00636392	rs499062	C	0.00375265	rs4316338	T	0.00215721	rs2762682	T	0.000700469	rs12021667	C	0.00120569	rs2985330	A	0.000319581
cg00151906	1	0.000454048	0.0005	2	246092	rs3766924	T	-0.000252066	rs2335230	C	-5.42034e-05
cg00152008	1	0.000982097	0.0009	6	364252	rs2484676	A	-0.00132043	rs17106184	A	0.0019354	rs11205711	A	0.0111393	rs1502857	G	-0.000943757	rs17381266	T	-0.000831815	rs4437920	C	-0.000935043
cg00152047	1	0.0154729	0.0013	2	196194	rs2049910	C	-0.00337394	rs7527606	A	-0.000562575
cg00152117	1	0.000144198	0.0014	1	194521	rs716724	A	0.00170321
cg00152515	1	1.11087e-05	0.0006	2	147963	rs12145639	G	-0.000301909	rs7414489	A	-0.000261796
cg00152644	1	0.0334167	0.0019	7	157625	rs310127	T	-0.00617582	rs377182	C	-0.019124	rs10888528	A	-0.00204746	rs6673356	G	-0.00242567	rs11488175	A	-0.00102709	rs1119266	A	0.00156882	rs2455010	C	-0.000761621
cg00152708	1	0.00332932	0.0022	1	1271498	rs7540231	G	0.00388713
cg00152878	1	0.000726466	0.0008	2	173231	rs2455136	A	0.000266318	rs10797384	G	0.00116137
cg00153101	1	0.00883454	0.003	2	368903	rs1998759	A	-0.00231648	rs4592207	C	-0.00147927
cg00153395	1	0.0125913	0.0009	11	191941	rs310245	T	-0.000582559	rs310244	A	-0.00151767	rs11579616	C	0.00365236	rs12353950	C	-0.0021054	rs17127141	A	0.00992269	rs7539178	C	-6.53114e-05	rs7538610	G	-0.00165766	rs2483616	G	-0.000523316	rs10493370	C	0.00140352	rs2500234	G	-0.00179287	rs7553101	C	-0.000750292
cg00153856	1	0.00291323	0.0004	1	124259	rs12723593	G	0.000369582
cg00154064	1	2.33138e-05	0.0003	2	669183	rs4916176	C	-2.73703e-05	rs1892449	C	-0.000471252
cg00154554	1	0.00459532	0.0019	5	389457	rs7553298	G	-0.00238044	rs17032657	G	0.00765693	rs10864368	T	0.000442528	rs11121247	T	0.00157515	rs2781060	T	0.000699263
cg00154846	1	0.000161172	0.0014	6	379415	rs262669	A	-8.60013e-05	rs451061	C	-0.000800007	rs3107146	T	0.00019102	rs12562937	T	0.000731389	rs12031614	T	0.00029092	rs4648633	C	-0.000897819
cg00154920	1	0.398149	0.0044	6	136714	rs1933111	C	-0.00167909	rs7521708	A	-0.0643893	rs1040509	T	-0.017202	rs1024176	A	-0.00124935	rs1933105	G	-0.00352134	rs2419114	C	0.00237441
cg00154957	1	0.00347715	0.0009	1	317399	rs600711	G	-0.00218068
cg00154982	1	0.0010812	0.0003	3	253945	rs11804031	G	-0.000368303	rs2782641	G	0.000206864	rs7549701	C	-0.000182294
cg00155063	1	0.00065126	0.0004	2	290867	rs496888	C	-8.78405e-05	rs1148460	A	0.000311365
cg00155314	1	5.90074e-06	0.0009	3	316364	rs524489	T	-0.000723243	rs6671359	A	0.000148476	rs520971	T	-0.000100449
cg00155397	1	0.00340911	0.0008	1	183865	rs6686630	T	-0.00119755
cg00155429	1	0.000954147	0.0004	4	404278	rs767804	C	-0.00036682	rs12127600	T	7.77636e-05	rs11265607	G	-0.000185418	rs2054855	T	0.000526293
cg00155504	1	0.00438034	0.0009	7	303999	rs1194820	T	0.000955779	rs12732063	A	0.00124125	rs3765897	G	0.00064643	rs7526649	C	0.00109163	rs1064261	G	1.97568e-05	rs12758614	T	0.00211784	rs1281008	T	0.000945482
cg00155514	1	0.00117243	0.0003	1	522405	rs1951626	A	0.000259684
cg00155732	1	0.0522434	0.0026	4	202495	rs4908526	T	-0.00299605	rs875996	T	0.00657509	rs2505972	C	-0.0021134	rs11121320	T	-0.00218363
cg00156072	1	0.00654888	0.0022	1	82573	rs480414	A	0.00225274
cg00156403	1	0.0111383	0.0032	2	173111	rs7544198	T	-0.000868496	rs2291772	A	-0.00283436
cg00156684	1	0.00240164	0.0008	1	176335	rs1999573	A	-0.00112458
cg00156991	1	0.187649	0.0011	4	161508	rs2057939	T	-0.012615	rs2108035	T	-0.00155029	rs12038851	C	-0.000625233	rs10430114	T	-0.0014894
cg00157179	1	0.0403971	0.0029	3	368903	rs1998759	A	-0.00970431	rs4592207	C	-0.000905365	rs2494640	G	0.00170187
cg00157638	1	0.00613764	0.0009	4	293454	rs6540954	T	0.000871406	rs1280995	A	0.000689268	rs6658023	T	7.21568e-05	rs2273347	A	6.59562e-05
cg00157755	1	0.00158863	0.0004	1	293583	rs699721	G	-0.000910243
cg00157962	1	0.0234967	0.0042	4	464699	rs1353722	C	0.00932401	rs11102040	A	0.00247401	rs7534348	G	0.000772523	rs12403362	C	0.000741029
cg00158227	1	0.000392889	0.0031	4	406412	rs6660500	A	0.000636924	rs846103	T	0.0153838	rs11590458	T	-0.000497778	rs200451	T	0.00134817
cg00159159	1	0.00116992	0.0014	9	264349	rs673506	A	0.00371533	rs184339	T	-0.00286881	rs12563027	G	-0.000272952	rs2046159	G	-0.000883655	rs7554796	T	0.00218149	rs17400787	A	0.00457471	rs729102	G	1.87711e-05	rs7529764	A	0.00460671	rs11161710	T	-0.00163258
cg00159212	1	0.00139338	0.0003	8	287861	rs6701658	G	0.000269634	rs7518943	A	6.4027e-06	rs3818568	T	-0.00011476	rs560659	A	0.000549191	rs628842	G	6.13652e-05	rs7528537	A	2.08258e-05	rs17121311	C	0.000898712	rs4907896	T	7.05407e-05
cg00160262	1	2.85878e-06	0.0015	2	161276	rs951135	T	-0.000200305	rs1418847	T	-0.00019501
cg00160583	1	0.00595553	0.001	7	318583	rs2228552	G	0.000341804	rs6657383	T	0.000319541	rs3817398	T	1.23276e-05	rs4949454	G	0.000353062	rs6656287	T	0.000183638	rs10914449	G	-0.000829596	rs7516503	G	-0.000221304
cg00160667	1	0.0232599	0.0018	6	258342	rs2503006	A	0.00849762	rs7518159	T	-0.00237312	rs3737606	G	-0.00514687	rs2235937	G	0.00201967	rs3103882	A	0.000379748	rs2452783	T	0.00649076
cg00160914	1	0.0177851	0.0049	3	120692	rs197416	C	-0.00156015	rs169094	A	-0.00275188	rs12144279	A	-0.00298199
cg00161124	1	0.0305321	0.0016	11	139040	rs10910390	A	6.44979e-05	rs4027081	C	0.000183001	rs12760720	G	-0.0027012	rs16842847	G	-0.000704703	rs7552485	C	-0.000486376	rs10910407	G	-0.000134582	rs7515801	G	-0.000157892	rs12407257	G	-0.00169751	rs594349	A	0.000453206	rs484394	T	-0.00232347	rs538272	T	-0.0020608
cg00161970	1	0.00187222	0.0006	1	141663	rs12119888	C	0.00109281
cg00162064	1	0.165485	0.0015	9	140477	rs12403454	A	0.0237679	rs272537	T	-0.00115531	rs3896232	G	0.00323093	rs11211012	T	0.000243316	rs12032873	G	0.00417479	rs6429541	G	0.000124853	rs755597	A	0.000876632	rs270716	A	-0.000621086	rs11211006	T	0.00130442
cg00162191	1	2.99784e-05	0.0011	6	290783	rs17131417	T	0.000562118	rs4658221	T	0.000831702	rs484417	G	0.00065591	rs556435	T	0.000374338	rs7522550	C	-0.000693405	rs17131472	C	-0.000677147
cg00162421	1	0.0021754	0.0007	1	221772	rs4846230	T	-0.00129781
cg00162751	1	2.32585e-06	0.0011	2	152457	rs1690716	A	-0.00144888	rs11118598	A	-0.000249912
cg00163018	1	0.00466468	0.0013	2	135402	rs888438	T	-0.00111263	rs10925349	A	-0.000995576
cg00163089	1	0.00243141	0.0007	1	287019	rs17578245	A	-0.00228256
cg00163462	1	0.00271205	0.0008	1	145340	rs6696780	A	-0.00159512
cg00163481	1	0.00867432	0.0005	6	213803	rs2404843	A	-0.000651257	rs10916301	A	-0.000294042	rs869945	G	-0.000203227	rs7518839	G	-0.000165845	rs10799505	T	-2.89565e-05	rs6680540	G	-3.022e-05
cg00163510	1	0.00176084	0.0005	10	129259	rs11120350	G	0.000147797	rs12117833	C	-0.000652544	rs17792227	T	-0.00140101	rs12563397	A	-9.32745e-05	rs12758214	T	-0.00073478	rs6540847	T	-2.46393e-05	rs2807651	T	0.000205134	rs6687162	A	-0.000549672	rs4655351	C	-0.000416782	rs10158490	A	-0.000586252
cg00163541	1	0.00194813	0.0017	3	106582	rs12049547	G	-0.00128702	rs10925713	A	-0.000739448	rs10925732	T	0.000940772
cg00163784	1	0.000186954	0.0008	7	257740	rs964091	A	-3.56625e-05	rs9436630	A	-5.11834e-05	rs12072258	G	0.000602347	rs1283259	C	0.000982996	rs12239935	C	-0.00192795	rs17121389	G	0	rs12118221	A	8.71531e-05
cg00164458	1	0.00260251	0.001	1	206956	rs17561221	G	0.00199585
cg00164462	1	0.0022592	0.0007	4	152112	rs7553295	T	0.000399896	rs10903115	A	4.56216e-05	rs11249204	A	0.000348256	rs7535819	T	2.808e-06
cg00164546	1	4.31651e-05	0.0012	4	430023	rs11563	T	0.000288657	rs3767880	A	-0.000889942	rs760600	C	-6.99921e-05	rs12043011	A	-0.00070115
cg00164894	1	0.00705665	0.0012	1	167136	rs1165237	C	-0.00144805
cg00165011	1	0.000254072	0.0004	3	185231	rs10920542	C	-0.000884311	rs1046543	T	-0.000168334	rs782792	T	0.000803278
cg00165078	1	7.64001e-05	0.0008	1	323415	rs17410643	A	0.000526106
cg00165121	1	0.00607903	0.0014	3	236305	rs11120070	G	0.000497625	rs11586518	G	0.00105652	rs6663614	A	-5.87991e-05
cg00165323	1	5.88866e-06	0.0017	2	135352	rs1749504	C	0.000391531	rs1749499	A	-0.00104606
cg00165535	1	0.0053935	0.0008	1	397140	rs10783127	G	0.000965018
cg00165619	1	0.000150344	0.0013	3	189069	rs10917263	A	0.00152232	rs209705	G	-0.000418117	rs209729	A	-8.9573e-05
cg00165631	1	0.0132759	0.0011	4	107174	rs12045948	C	-0.00113316	rs10157719	G	-0.000702698	rs1534052	T	-0.00104726	rs16848109	C	7.7706e-06
cg00165862	1	0.010753	0.0014	1	102745	rs4951327	C	0.00219132
cg00165994	1	0.157009	0.0045	8	149035	rs6587933	T	0.00983155	rs12032928	G	0.000709191	rs6661015	A	-0.00169215	rs9629017	C	-0.0053798	rs1933293	T	0.0111242	rs11207794	G	0.00264333	rs2029858	T	0.0115071	rs7512200	A	-0.000613391
cg00166706	1	0.000685552	0.0002	9	635319	rs16834897	G	0.00107268	rs2184203	G	-1.07178e-05	rs587707	T	-0.000189785	rs13426	T	-0.0001462	rs7544661	T	0.000508607	rs12405005	G	0.000262317	rs10493049	G	0.00030944	rs4568876	C	-0.000193458	rs3817398	T	-0.000138041
cg00167259	1	0.0024285	0.0022	1	95474	rs556269	G	-0.00231499
cg00168193	1	0.00488488	0.001	4	1271498	rs2980300	T	-0.000907326	rs6604968	G	-0.00124376	rs10907187	A	-1.16478e-05	rs6688000	A	0.000365273
cg00168240	1	0.00335462	0.0022	1	210772	rs16824328	G	-0.0131265
cg00168835	1	0.00476215	0.0005	3	194092	rs10863988	A	-0.000265987	rs2501847	C	0.000500471	rs10735510	G	4.68684e-05
cg00169111	1	0.00409162	0.0007	1	551540	rs716924	C	-0.00521482
cg00169776	1	0.00481604	0.0005	6	233003	rs12034573	A	-0.000937567	rs16823352	A	-0.000415949	rs6659552	C	0.000383849	rs2842909	T	-0.000403499	rs2817174	C	2.32578e-05	rs2606408	C	-3.71143e-05
cg00170536	1	0.00388581	0.0005	7	209341	rs12569275	G	0.000800524	rs3006020	C	-0.000247724	rs12408001	G	-0.00120444	rs6702738	G	0.000348192	rs3003228	G	-0.000150362	rs12747003	G	-0.000593583	rs12064500	G	-0.000510435
cg00170796	1	0.1164	0.0006	6	260654	rs11161620	A	0.00218964	rs1146644	T	-0.00318265	rs1463812	G	0.00220773	rs5745366	T	0.000330698	rs1159215	A	0.00109298	rs1001160	C	0.000478149
cg00171084	1	0.00106052	0.0003	5	263782	rs1799875	T	0.00040132	rs7536291	A	7.03846e-05	rs1758109	C	0.000196801	rs1009437	A	4.35661e-05	rs1887547	T	-0.000350719
cg00171113	1	0.00139777	0.0009	1	437745	rs2645092	C	-0.00121065
cg00171203	1	0.0025577	0.0005	1	682224	rs10493064	A	0.00103322
cg00171578	1	0.000276188	0.0013	5	577138	rs3766503	T	-0.00114975	rs10900403	G	-0.000955547	rs11240142	T	-0.000426925	rs12410254	G	0.00221719	rs791295	G	0.00105975
cg00171783	1	0.00218345	0.0015	2	384539	rs4514282	C	0.0019408	rs7523811	T	0.00178301
cg00171942	1	0.00141527	0.002	1	143236	rs529714	C	-0.0045013
cg00171947	1	0.000531525	0.0003	9	725207	rs1333647	C	-0.000385595	rs16822339	A	-0.000116479	rs6674772	T	0.00131167	rs11264170	A	-1.51255e-05	rs11264168	T	-0.000336502	rs11583031	T	0.00110869	rs683622	G	-0.000574113	rs408986	A	-0.000158522	rs7553155	A	-0.000251484
cg00172227	1	0.00109141	0.0015	4	241172	rs11584168	T	0.00223051	rs6702679	A	0.00061571	rs1599970	T	-0.000884377	rs17427202	C	0.000520909
cg00172330	1	0.00176023	0.0007	1	514979	rs12040932	T	-0.000883526
cg00172408	1	0.000784797	0.0005	2	138375	rs1264881	T	-0.000440039	rs1264872	A	-4.4499e-06
cg00172597	1	0.00477837	0.0006	5	180385	rs1518038	G	0.00144831	rs1914612	A	0.0103059	rs1713209	T	0.000512453	rs2678369	G	-0.0011194	rs17161994	G	0.000754432
cg00172603	1	0.00660899	0.0018	6	156113	rs12563481	C	-7.29133e-05	rs213500	G	-0.000171396	rs11206329	G	0.00498606	rs12043517	C	0.00478301	rs12128840	C	0.00292531	rs3753407	G	0.00147925
cg00172631	1	0.00180793	0.0007	1	194019	rs10797964	A	-0.000836939
cg00172696	1	0.00211481	0.0006	3	157084	rs584517	G	-0.000286853	rs496009	T	-0.000211027	rs4912321	T	-0.000215069
cg00172812	1	0.00904808	0.0037	3	260619	rs620514	G	0.00304104	rs2903995	A	0.00267723	rs6701399	T	-0.000483377
cg00172849	1	0.0126754	0.0019	4	281476	rs6687903	C	0.00704588	rs1337185	G	0.00284139	rs11164718	C	0.0117492	rs6683683	A	-0.00346734
cg00173005	1	0.00185866	0.002	1	247229	rs1324656	T	-0.00297704
cg00173141	1	0.00133074	0.0002	11	191013	rs2235797	T	0.000491863	rs616413	A	2.87501e-05	rs761309	A	-0.00212576	rs646512	C	-0.000525428	rs12117063	A	0.000222693	rs34585985	G	-0.000584929	rs684045	T	-0.000401151	rs701943	A	-0.000260522	rs6669428	G	6.57363e-05	rs4844522	G	0.000385015	rs2485888	C	-2.63321e-05
cg00173170	1	0.00464835	0.0007	5	168839	rs6540851	T	0.00107518	rs2666851	C	-0.00105401	rs10494981	G	0.000456036	rs2290199	A	-3.88263e-05	rs12747035	G	0.000338151
cg00173405	1	0.0029329	0.0009	1	1271498	rs13303201	A	0.00118412
cg00173504	1	0.00137224	0.001	1	173125	rs1779454	C	0.00191829
cg00173776	1	0.786318	0.0144	1	278445	rs10753242	G	0.24874
cg00173787	1	2.1123e-05	0.0008	1	365167	rs16837644	T	0.00160358
cg00173804	1	0.000892387	0.0009	3	184471	rs3753811	T	-0.0103092	rs6425608	T	-0.000323612	rs7525475	G	0.00103695
cg00174428	1	0.0118975	0.0038	2	126869	rs10494436	G	0.00372112	rs16841924	C	-0.00242326
cg00174654	1	0.00201439	0.003	1	478169	rs7520209	T	-0.00557978
cg00174967	1	0.00202883	0.0037	1	839632	rs16834926	G	-0.0091366
cg00175150	1	0.00273064	0.0003	7	403011	rs4446975	C	0.000597159	rs2873669	C	-0.000703249	rs698915	A	-0.000394092	rs11204682	T	0.00112719	rs2055975	A	-4.95587e-05	rs17648533	G	0.000507583	rs2275236	T	0.00136326
cg00175403	1	0.137922	0.0018	4	290867	rs590314	A	-0.0125504	rs1148459	T	-0.00288514	rs5746001	A	-0.00134057	rs1201157	A	-0.000509073
cg00175702	1	0.00140938	0.0015	6	421659	rs3128309	A	0.00212539	rs12045693	A	0.000659844	rs1496555	A	6.44662e-05	rs3121822	C	0.000399063	rs12082516	C	0.000727643	rs12031614	T	-0.000315429
cg00175709	1	0.0467514	0.0013	9	236703	rs11117913	T	-0.000502519	rs4844600	A	0.00340784	rs12032512	G	-0.003712	rs7549152	T	0.0032824	rs6656401	A	0.000412155	rs2135924	A	-0.00132395	rs2274566	C	0.00100137	rs3737002	T	0.00878496	rs17259045	G	0.0112705
cg00176043	1	0.00215409	0.0032	1	227375	rs12142258	A	-0.00497819
cg00176111	1	0.00163774	0.001	4	846243	rs517249	A	0.000131391	rs10430146	G	-0.00018063	rs17162339	A	0.000165455	rs4589135	C	0.00086098
cg00176638	1	0.0829583	0.0035	6	221004	rs12132992	G	-0.00815279	rs7553418	G	-0.00487974	rs4950949	C	-0.00403268	rs12136578	C	-0.00300936	rs4495774	A	0.0107231	rs4072661	T	0.00317053
cg00176657	1	0.00700007	0.003	1	213338	rs7520316	A	-0.0113169
cg00176672	1	0.000174952	0.0004	3	125584	rs871799	G	-0.000473786	rs2486950	C	-7.55311e-05	rs2486067	T	-2.98239e-05
cg00177127	1	0.0336542	0.0039	3	203520	rs209693	G	0.0104329	rs294183	T	0.00229157	rs291992	G	0.00266369
cg00177203	1	0.00319582	0.0007	4	630550	rs2298161	A	-0.000560861	rs1776273	G	0.000502202	rs834234	C	0.000105474	rs6694075	G	0.00172727
cg00177290	1	0.00170578	0.0014	1	266168	rs12135954	G	-0.0025777
cg00177390	1	0.000621653	0.001	1	394324	rs2748937	G	-0.000966352
cg00177797	1	0.00144654	0.0017	1	158466	rs3753811	T	0.0086588
cg00178122	1	0.00237663	0.0004	8	663688	rs4970989	T	-0.000315156	rs4970934	G	0.000433458	rs267734	C	-0.00027396	rs4970988	A	5.52711e-05	rs267736	T	-7.9899e-05	rs2769270	A	0.000113666	rs6684085	T	-0.00013806	rs7172	G	-0.000125562
cg00178427	1	0.0375893	0.0039	4	247745	rs7550497	T	-0.00234161	rs3856258	T	-0.0113732	rs1408948	A	-0.00334641	rs7523668	G	-0.00118662
cg00178562	1	0.0157141	0.0007	4	718084	rs3851919	G	-0.00027757	rs156913	C	0.000995974	rs11543230	T	-0.000701777	rs279781	C	0.000198211
cg00178661	1	0.000218408	0.0021	4	293583	rs798014	C	0.00301757	rs798007	C	0.00144505	rs798006	T	0.000669603	rs1182221	A	-0.000608566
cg00178850	1	0.0649166	0.0033	8	125309	rs1999506	C	0.00309582	rs2120959	G	-0.00908557	rs4659657	G	0.00174431	rs2463198	A	0.00389161	rs12030605	T	-0.00319557	rs639027	C	-0.000798082	rs613126	T	-0.00280687	rs585537	C	0.00232162
cg00178877	1	0.00171979	0.0007	5	713460	rs1292089	T	0.000419826	rs10794504	T	-0.00327228	rs11589265	T	0.000235907	rs17362501	T	0.000378442	rs11399	T	0.00045989
cg00180559	1	0.000736182	0.0016	2	113482	rs4649221	A	0.00149029	rs1294294	C	-0.000951581
cg00181968	1	0.0174461	0.0015	1	150176	rs2504034	T	-0.00365446
cg00183340	1	0.00217802	0.0006	1	997713	rs10923897	G	0.00147594
cg00183684	1	0.027443	0.0028	3	162665	rs12072027	T	-0.00297399	rs11161637	G	0.00467837	rs17127878	T	0.00196245
cg00184452	1	0.00260581	0.0016	5	364252	rs11205709	G	0.000807101	rs1875645	T	6.5132e-05	rs7516333	G	0.000630266	rs12070259	C	0.0040837	rs6672295	G	0.00400218
cg00184512	1	0.00726266	0.0002	9	228592	rs11584036	A	0.000491848	rs1466654	G	1.46156e-05	rs6690548	A	-0.000390363	rs301791	T	0.00018976	rs7528376	C	-0.000403656	rs10864338	G	0.000255076	rs17509537	G	-4.05626e-05	rs17032307	T	-0.00280187	rs6701941	C	0.000212959
cg00185566	1	0.00132838	0.0008	3	153725	rs2294886	C	0.000569209	rs11803051	C	-3.5283e-06	rs1890784	A	0.000797262
cg00187465	1	0.00134216	0.0004	1	571054	rs7553627	A	-0.000803465
cg00187614	1	0.000858121	0.0008	3	247745	rs10437061	C	0.00299443	rs885846	A	1.45106e-05	rs732387	A	-1.26424e-05
cg00188746	1	0.0065282	0.0008	6	113565	rs1883759	T	0.000789524	rs7555700	C	-0.000705491	rs7543456	A	-0.00050276	rs10754883	T	0.000647736	rs11588245	G	-0.000193394	rs496567	G	0.00047593
cg00194374	1	0.00192246	0.0004	1	180906	rs10495250	A	-0.000733314
cg00194886	1	0.00122962	0.0021	1	253458	rs10495244	A	0.00312164
cg00197028	1	4.50049e-06	0.0009	1	196964	rs11210879	T	0.000354391
cg00198436	1	0.00287413	0.0005	1	997713	rs668156	A	-0.000985227
cg00203284	1	0.00136129	0.0008	5	177466	rs6665067	T	0.000431404	rs10890481	A	0.000493912	rs497606	T	0.000915682	rs11579058	T	0.00115501	rs478526	T	0.000456045
cg00205485	1	0.000991168	0.0006	6	516472	rs11264964	C	4.43423e-05	rs16835630	C	-0.000704457	rs16835819	C	-0.000238204	rs4434872	T	-0.000152952	rs10752613	A	0.000448607	rs12408458	C	0.000625594
cg00205605	1	0.304364	0.0023	6	510215	rs10910093	T	-0.000322641	rs10797432	T	-0.00832752	rs2147905	T	-0.000121669	rs3890745	C	-0.0188078	rs4474198	T	-0.00882833	rs7538063	T	0.00225253
cg00207865	1	0.00142488	0.0008	1	141448	rs4839053	C	0.00110062
cg00207921	1	0.00434934	0.0023	1	1271498	rs2281173	A	-0.003852
cg00208830	1	0.00668623	0.002	3	144117	rs16860429	A	-0.00208652	rs483783	T	-0.00245113	rs3768617	T	0.00143392
cg00209951	1	0.00092102	0.0005	5	393335	rs3911879	A	0.000293602	rs3911878	C	0.000115774	rs17359517	T	-0.000120783	rs7520209	T	0.000170731	rs360627	G	7.49948e-05
cg00211609	1	0.078621	0.0027	3	1271498	rs6603785	T	-0.0057022	rs3813199	A	-0.0110256	rs10907175	C	-0.00255939
cg00212470	1	0.00498915	0.0007	2	160835	rs12751530	G	0.00101672	rs12743517	C	-0.000222903
cg00212521	1	0.00456587	0.0015	6	124289	rs7531670	C	-0.000444298	rs10926167	C	-0.0029666	rs12035407	A	-0.00210096	rs11591010	C	-0.00125416	rs10926180	G	-0.000258234	rs2355833	C	0.00303957
cg00213004	1	0.00678488	0.0009	2	303942	rs2230656	G	5.42033e-05	rs4653551	G	0.00104139
cg00215182	1	0.00917982	0.0012	3	199676	rs291986	G	-0.000829332	rs291992	G	-0.000632943	rs294183	T	-0.00149309
cg00217461	1	0.00260215	0.0025	1	308533	rs6672988	G	0.0195029
cg00222472	1	0.00761582	0.0018	6	172195	rs1780365	A	-0.00188805	rs4657364	C	-0.00511217	rs1780335	A	-0.000514076	rs16833210	G	0.00771141	rs11585712	A	-0.000429088	rs17386781	C	-0.000200806
cg00223046	1	0.00337635	0.0019	1	236763	rs7542655	G	0.00598849
cg00223186	1	2.5596e-30	0.0004	1	196550	rs10914042	T	0.000146313
cg00223950	1	0.00203443	0.0004	1	251583	rs6691238	A	0.000719146
cg00224299	1	0.00228897	0.0003	5	248752	rs159523	C	6.28923e-05	rs807061	G	2.05038e-05	rs11247832	G	8.63075e-05	rs298441	A	-9.49501e-05	rs3767880	A	-0.000596678
cg00224508	1	0.00223405	0.0003	4	663688	rs3754210	T	0.000281955	rs4970988	A	-4.04698e-05	rs3768015	A	-0.000149789	rs2769270	A	-0.000294115
cg00228689	1	0.013885	0.0008	9	193388	rs17108177	T	-0.00239813	rs915191	G	0.00023313	rs869988	C	1.535e-05	rs1288520	A	-0.000582823	rs1288523	A	-0.000273502	rs737464	A	0.00100136	rs2027261	G	-0.000853314	rs12143675	A	0.000114549	rs4926984	A	-0.000876236
cg00228796	1	0.0148497	0.0009	4	260998	rs213028	T	-0.000479985	rs213025	T	-0.0007036	rs12746281	T	-0.00112815	rs9287035	T	-0.00425449
cg00228891	1	0.0275464	0.0018	8	274138	rs6696840	C	-0.00322426	rs6540437	G	0.00232705	rs10429953	G	0.00674442	rs12025522	T	-0.00109055	rs1853526	A	0.000407389	rs677066	C	0.000324046	rs599948	C	0.00170294	rs12567990	T	5.81639e-05
cg00231049	1	0.00095427	0.0004	2	288134	rs2811989	T	-0.00037523	rs1616772	G	-0.00034404
cg00234017	1	2.4676e-06	0.0019	2	176095	rs12029096	G	-0.000574827	rs876466	G	-0.000220242
cg00234370	1	0.00149871	0.0014	2	699512	rs1188641	C	-0.00590972	rs668092	C	-0.00162095
cg00242098	1	0.00276881	0.0009	7	136268	rs2297487	T	9.55667e-05	rs7515777	T	-0.000356466	rs1953057	T	-0.000524564	rs2339382	A	0.000281926	rs12025125	T	0.000364473	rs6701216	T	0.0010217	rs10888508	A	0.000871351
cg00242147	1	0.0533078	0.0013	1	190932	rs10493440	G	0.0103125
cg00242627	1	0.0016168	0.0006	4	301508	rs10908521	C	-0.000705321	rs7534418	T	-0.000193228	rs735954	A	3.4903e-05	rs865239	G	0.000323854
cg00245492	1	0.000147224	0.0016	3	124289	rs12035407	A	-4.57558e-05	rs6663593	C	-0.000294639	rs1379076	C	-0.000104371
cg00245778	1	0.00215005	0.0006	1	239649	rs10798649	T	-0.000804965
cg00245957	1	0.0021786	0.0032	1	194502	rs12062308	C	0.00442244
cg00246451	1	0.000153049	0.0009	1	503055	rs605025	T	0.0011613
cg00247426	1	6.79397e-05	0.0041	1	145696	rs2282704	T	0.00201445
cg00247489	1	0.0015237	0.0004	1	256304	rs1507760	C	-0.000788386
cg00247803	1	0.470616	0.0109	2	379546	rs17131636	C	-0.0105301	rs12075168	G	-0.19066
cg00248454	1	0.000499966	0.0019	6	406412	rs2986738	C	-0.00245746	rs17029399	T	0.00208434	rs7524775	G	-0.00120353	rs1010583	T	-0.0023001	rs200457	G	0.000676583	rs200440	A	0.00119243
cg00248795	1	0.00520555	0.001	3	260155	rs7514752	G	0.00143567	rs17122238	C	-0.000112102	rs17121953	C	0.000287445
cg00248935	1	0.00102368	0.0004	6	199784	rs16823037	T	-0.000649566	rs4233208	C	0.000140675	rs10752589	T	0.000159019	rs6425992	G	-1.1495e-05	rs4026409	T	-5.7196e-06	rs6698957	A	-8.69114e-05
cg00249030	1	0.00148609	0.0017	8	440025	rs804429	A	-0.000878374	rs654947	C	0.00125906	rs17542433	G	-0.00118811	rs16835227	T	0.000410548	rs194663	T	0.000486551	rs979383	C	0.00141338	rs12023940	A	-0.000385199	rs16835198	T	0.000100838
cg00249522	1	0.00359845	0.0009	2	155760	rs6670818	G	0.000129253	rs4656198	A	-0.00121548
cg00249614	1	0.0018162	0.0004	10	117879	rs2989864	C	-0.000298408	rs11207408	A	-0.000371277	rs3898691	C	0.00043024	rs17118854	C	-0.000618348	rs17118876	C	0.000823421	rs6676724	A	-0.000134606	rs951236	C	0.000766595	rs17466219	C	-7.1242e-05	rs12733512	T	7.92704e-05	rs3850543	G	-0.000224856
cg00249974	1	0.00182503	0.0005	1	293742	rs1052053	G	-0.000759086
cg00250483	1	0.38573	0.0016	4	116437	rs11806541	T	0.00114581	rs10494390	C	-0.0575167	rs12743427	A	-0.00241951	rs10494389	T	0.00184039
cg00250761	1	0.0654537	0.0018	3	193534	rs2839939	C	0.000698414	rs12037108	C	0.00417999	rs12563669	A	0.0014697
cg00251125	1	0.0317967	0.0016	4	299412	rs1757156	C	0.00216674	rs1757152	A	0.000641458	rs1771474	C	0.00658189	rs9287011	A	0.00366256
cg00251250	1	0.00586398	0.0003	7	108946	rs3850718	T	-0.000743143	rs6695132	T	-0.00076513	rs7536996	T	-5.80213e-05	rs645181	T	7.50661e-05	rs24185	T	0.000207639	rs10910457	A	-0.00216693	rs687418	T	0.000360093
cg00251405	1	0.0440531	0.0014	9	676290	rs360490	A	-0.00115749	rs699006	C	0.000427069	rs11588497	G	0.00220761	rs979383	C	-0.0177533	rs194663	T	-0.000815794	rs16835227	T	0.00364965	rs17511198	T	0.0235539	rs10753271	T	-0.00241926	rs6682377	C	-0.000639639
cg00251536	1	0.0022788	0.0004	4	319845	rs4660821	C	4.3781e-06	rs4073112	C	0.000131178	rs3768440	A	0.000617721	rs16832301	T	0.000169586
cg00251678	1	4.86467e-05	0.0014	5	155821	rs10492939	A	-0.000228298	rs17822581	G	0.000986306	rs5024246	A	-3.39095e-05	rs2493285	A	0.000663801	rs16824328	G	-0.000377664
cg00251716	1	0.0119364	0.0014	1	346515	rs11800122	A	0.00206533
cg00252149	1	0.00242334	0.0005	6	303942	rs10753447	C	-7.21347e-05	rs6688436	A	0.000503858	rs11582927	T	-0.000117435	rs4653946	T	0.000457816	rs4653943	G	-0.00081211	rs10916339	T	-0.000165977
cg00252422	1	0.000682899	0.0002	5	353438	rs6679869	C	-0.000257745	rs12120232	T	9.13106e-05	rs11102824	T	0.000278348	rs12730318	T	5.33733e-05	rs360645	T	-3.6773e-06
cg00252442	1	0.0100696	0.0004	9	112304	rs3767542	G	0.000158773	rs12403361	T	0.000139176	rs7527761	C	0.000921467	rs10800784	G	0.000955525	rs475416	T	-0.000915618	rs6690563	A	-0.00168643	rs6427908	T	0.000514713	rs10800777	G	0.000644044	rs3754002	C	0.00042854
cg00252696	1	0.00137944	0.0036	1	214377	rs12755429	C	-0.00527119
cg00252701	1	0.000312463	0.0002	11	459881	rs6689102	G	3.71768e-05	rs28930673	C	-4.24239e-05	rs28930674	G	0	rs10494675	C	0	rs7512241	A	0.000185439	rs842798	T	0.000709335	rs842805	A	0.000334051	rs1616234	G	0.000321726	rs842814	G	-6.90519e-05	rs817137	G	-0.00151682	rs34867585	G	0.000149489
cg00252781	1	0.36386	0.0012	5	151707	rs6666455	A	0.021445	rs16854064	A	0.0174669	rs12726506	T	0.0018659	rs7524128	C	0.00338238	rs6659294	C	-0.00244405
cg00252804	1	0.0873031	0.0038	4	243084	rs3810989	C	0.000489823	rs17489787	G	0.00129798	rs10864393	A	-0.0185665	rs9434741	G	0.00128092
cg00253185	1	0.00219989	0.0011	1	158332	rs10737805	A	-0.00185841
cg00253564	1	0.0369045	0.0017	5	392771	rs9434795	C	-0.0047197	rs10746502	T	-0.00627967	rs742394	A	0.000349179	rs3789492	T	-0.00296868	rs17361670	T	-0.00126216
cg00254258	1	0.517485	0.0038	6	226904	rs2651925	G	-0.103154	rs6685614	G	-0.000325181	rs2651927	C	-0.0374295	rs2651929	C	-0.0322916	rs2817184	G	0.000440262	rs4648451	A	0.00549327
cg00254532	1	0.000510365	0.0004	6	779712	rs12032720	C	0.000169845	rs11264359	G	7.8088e-05	rs4745	A	6.49723e-05	rs11264381	C	0.000156669	rs12130132	A	-0.000134251	rs2175391	G	2.77616e-05
cg00254771	1	0.00994029	0.0028	4	169402	rs2817637	C	0.00304457	rs2594289	C	0.00448596	rs2817594	G	0.00449186	rs2817581	T	0.00184974
cg00254956	1	0.00297699	0.0018	3	214238	rs3010874	C	0.00265796	rs11809649	G	-0.00395241	rs12059239	G	0.00285079
cg00255368	1	0.00728569	0.0021	5	110251	rs11808388	T	0.00137708	rs7555255	C	-0.00250337	rs17045404	A	0.000554106	rs946434	T	0.00148505	rs2221285	T	5.9779e-05
cg00255699	1	0.00195775	0.0034	1	272828	rs481423	T	-0.00563198
cg00255821	1	0.00100605	0.0008	1	390031	rs7545034	T	0.00110236
cg00255837	1	0.000437535	0.0009	1	229278	rs2492526	T	0.000753952
cg00255925	1	0.00162292	0.0006	2	252192	rs1341987	C	1.15197e-05	rs946511	A	0.000556725
cg00256046	1	0.376734	0.0053	10	110837	rs1553349	G	-0.0177695	rs1166340	C	-0.00751533	rs11576806	T	0.0517359	rs7550505	T	0.0145705	rs1166332	C	-0.0582249	rs11808388	T	0.00127899	rs1502353	T	-0.00281829	rs12033461	C	-0.0014372	rs946434	T	0.000930839	rs12127523	G	0.0028792
cg00256155	1	0.00814799	0.0011	4	168949	rs17103260	C	-0.000529622	rs524158	T	-0.00191571	rs6683032	C	-1.36722e-05	rs2065945	A	-0.000162419
cg00256632	1	0.00033405	0.0004	6	428055	rs12094989	T	-0.000254858	rs4659444	T	-0.000132826	rs12728900	A	0.000214297	rs11591111	C	-3.39003e-05	rs4436378	A	0.00017144	rs11247937	C	-0.000229732
cg00256767	1	0.000228727	0.0011	2	146210	rs3753476	T	-0.000410061	rs3766552	T	0.000577961
cg00256816	1	0.00130027	0.0005	7	526231	rs529520	A	-0.000506237	rs760588	G	-4.75921e-05	rs203278	C	-0.000417912	rs12122962	C	0.000779257	rs204058	T	0.000308028	rs2985340	C	-0.000816825	rs12130351	T	0.000594164
cg00257455	1	0.00457678	0.0009	1	208683	rs7538882	G	0.00113021
cg00257473	1	0.00315695	0.0006	1	158484	rs12031088	G	0.00103749
cg00257659	1	0.181064	0.0012	1	56892	rs2076349	T	-0.0177047
cg00257786	1	0.00011111	0.0004	1	509422	rs1951626	A	0.000161263
cg00257920	1	0.00472061	0.002	7	774907	rs16822339	A	-0.000659335	rs676614	C	-0.00339978	rs11264175	G	-0.000451833	rs2074676	A	-0.00131065	rs11583031	T	-0.00130725	rs408986	A	-0.00111441	rs3767703	T	0.00408099
cg00258316	1	0.0233204	0.0031	8	187801	rs12566369	A	0.00183775	rs12136685	G	0.00561216	rs4908736	G	0.00171211	rs11581227	A	0.000515978	rs11121086	A	0.00219508	rs12138839	G	0.00145381	rs17032307	T	-0.0034883	rs367915	C	-0.00109421
cg00258499	1	0.00156654	0.0003	6	127821	rs17471243	G	0.000342818	rs1765719	G	0.000166921	rs905467	C	-0.000166055	rs1698973	T	0.000512078	rs2485655	C	5.25161e-05	rs4845818	A	0.000104593
cg00259249	1	0.373314	0.0048	8	242539	rs13774	T	-0.0209738	rs483721	T	0.0431535	rs1764390	A	-0.0210605	rs3738353	G	-0.00630994	rs1764392	C	0.011508	rs3738345	A	-0.00607396	rs1570099	C	-0.00443916	rs4653110	T	-0.00101641
cg00259279	1	0.00319747	0.0013	1	368903	rs2246732	G	0.00204729
cg00259367	1	0.0490096	0.0008	7	191129	rs12403580	T	0.00413285	rs637990	A	0.000967658	rs3738144	G	-0.0014053	rs2274119	T	0.00330916	rs667687	A	0.00309129	rs10157351	G	-0.000923926	rs640742	C	-0.000153109
cg00259886	1	0.233634	0.0041	8	348499	rs4131826	C	-0.00368635	rs12098224	A	-0.0201916	rs12738660	C	-0.00663884	rs12744234	T	-0.0260024	rs12745664	G	-0.00571062	rs12022054	C	-0.00208747	rs12125079	G	-0.00089737	rs6696854	T	0.0042369
cg00261162	1	0.00239356	0.0004	1	604324	rs760588	G	0.000735518
cg00261668	1	0.072825	0.0015	4	358730	rs3754329	A	-0.00942024	rs1763613	T	-0.00206044	rs4661679	G	0.000864935	rs742617	C	0.00402853
cg00261690	1	0.0042434	0.0031	4	614113	rs1342086	C	0.000219341	rs419335	G	0.000849891	rs482692	T	-0.00460524	rs2236856	A	0.000115688
cg00262415	1	0.000760693	0.0005	3	1271498	rs10907187	A	-0.000284138	rs12402876	A	-0.000160122	rs13303201	A	0.000170806
cg00262621	1	0.0040583	0.0018	4	980074	rs7519837	T	-0.00257291	rs3766180	C	-2.03134e-05	rs307378	T	0.00185225	rs3107146	T	0.00207773
cg00265415	1	0.00192518	0.0004	4	174486	rs12756717	A	-0.000213526	rs387492	A	-0.000320827	rs12076055	A	-1.78226e-05	rs6666168	G	0.00139582
cg00265863	1	0.00517137	0.0005	6	401156	rs6673064	A	-0.00258428	rs12136806	T	-0.000214438	rs11587393	A	0.000162172	rs17362501	T	-0.000690699	rs11247752	G	-0.000111433	rs11806397	A	-4.22488e-05
cg00267713	1	0.00280346	0.0007	3	457559	rs4845693	T	-0.000524279	rs4845690	C	-9.52588e-05	rs10908448	T	-3.65762e-05
cg00269115	1	0.000116577	0.0002	7	263798	rs1198494	C	4.89567e-05	rs12126283	A	-2.64502e-05	rs4648892	C	-5.76097e-05	rs17489856	C	4.88973e-05	rs17184553	T	5.39377e-05	rs656868	G	9.51688e-05	rs7554117	G	-0.000263264
cg00270521	1	0.000752278	0.0005	7	238424	rs4653943	G	-0.00287367	rs2150669	T	0.000103721	rs10916293	C	0.00035634	rs11586055	G	0.00128283	rs16848404	A	0.00450569	rs1757152	A	0.000389295	rs12142165	C	-0.000469289
cg00272446	1	0.433228	0.0022	10	166619	rs2027292	C	0.000858392	rs2316825	G	0.0712835	rs1338671	A	0.00536324	rs11583406	T	-0.000433747	rs7515516	T	0.00579546	rs7534075	G	0.00541753	rs7534193	G	-0.000393893	rs3737269	C	-0.00232621	rs4661108	T	0.000489163	rs11264660	T	-0.000993781
cg00279406	1	0.00142432	0.0014	5	216514	rs708772	C	-0.000143541	rs3768376	A	-0.00010675	rs6660109	A	-0.00136088	rs1144838	G	-0.00171595	rs697845	T	-0.000792114
cg00279700	1	0.00291948	0.0028	1	120769	rs11811075	A	0.00442366
cg00279790	1	1.22132e-05	0.0012	3	193308	rs7542528	A	0.00133397	rs11211292	G	0.000612206	rs10252	A	0.000160661
cg00280609	1	0.00338363	0.0013	2	359876	rs2983715	A	0.00161826	rs17390900	A	0.00165189
cg00282347	1	0.00146073	0.0008	6	307582	rs7542655	G	0.00058022	rs1883606	C	0.000735494	rs17489787	G	-7.03366e-05	rs846103	T	-0.00123179	rs3789492	T	0.00018197	rs1295103	T	0.000386626
cg00286621	1	0.000261301	0.0014	6	697360	rs10794501	A	-0.00165719	rs2504772	C	0.0017206	rs6685856	T	0.000517807	rs17162676	G	0.000638224	rs12123077	G	-0.000491495	rs10430146	G	-0.000718008
cg00287370	1	0.00198905	0.0004	4	124181	rs6586403	C	-0.000584545	rs10910461	T	-4.34524e-05	rs4426016	T	-7.06025e-05	rs10910479	A	0.000317223
cg00290506	1	6.36676e-05	0.0006	2	143603	rs12091093	A	0.000200615	rs17571353	G	-0.00025196
cg00290994	1	0.018109	0.001	3	172192	rs10749805	G	-0.000632824	rs11209971	A	-0.00164148	rs7517186	A	-0.000349311
cg00291837	1	0.371918	0.0067	6	117087	rs2500335	G	0.0133579	rs2495513	C	0.013475	rs2500340	T	0.0338765	rs2500321	G	0.00682048	rs2433673	C	0.0095292	rs2495505	C	0.00531084
cg00292107	1	0.00278488	0.0012	7	1033096	rs669538	T	-0.00276505	rs7544661	T	-0.00207856	rs2934766	A	-0.000605942	rs699006	C	0.000663554	rs4951771	C	0.00171462	rs2184203	G	0.000795881	rs7516503	G	-0.000897276
cg00292312	1	0.0339135	0.0024	6	147348	rs6661170	G	0.0085557	rs7549870	T	-0.00462215	rs7549382	C	-0.00394007	rs7528998	T	-0.00172355	rs4908451	G	-0.00699566	rs17030589	G	0.00595237
cg00292636	1	7.15513e-06	0.001	4	112383	rs9633417	A	-0.000213349	rs566057	C	-0.000224245	rs6666600	T	0.000512392	rs506778	T	-7.0864e-05
cg00292669	1	0.00192213	0.0038	1	403793	rs11247696	G	-0.0149956
cg00293644	1	0.00174925	0.0013	4	997790	rs16834926	G	0.000233156	rs4970524	C	-0.00292597	rs1149058	A	0.0018583	rs9425961	C	-0.000616025
cg00294096	1	0.00208309	0.0007	1	172797	rs11162228	C	0.00136899
cg00294152	1	0.0087351	0.0039	6	1271498	rs1240743	C	-0.000864068	rs2765021	C	0.00510822	rs6603788	T	0.00533556	rs7540231	G	0.00108454	rs3817856	T	0.00178531	rs16824543	A	-0.00785516
cg00294558	1	0.00721034	0.001	1	278543	rs1538285	G	-0.00105759
cg00294940	1	0.0611744	0.0017	9	227199	rs1524732	T	0.0069126	rs12132243	T	-0.00328647	rs12144184	T	0.0238944	rs520189	G	-0.00152376	rs926978	C	0.000964207	rs17104225	T	0.00587372	rs11590352	A	0.00359903	rs11205444	A	-0.0257918	rs17299092	T	-0.00121928
cg00295060	1	0.00501538	0.0029	3	330658	rs848577	G	-0.000796665	rs1812242	T	-8.54264e-05	rs2884616	C	-0.00855725
cg00295182	1	0.000502697	0.0026	6	523747	rs2985862	T	-0.00264983	rs2246732	G	0.000447888	rs3736330	T	-0.00045012	rs12404555	C	-0.000396509	rs12730391	A	-0.000237023	rs12045693	A	0.000974872
cg00295382	1	0.0227504	0.0021	2	300402	rs3131691	G	0.00164336	rs10789049	T	0.00380609
cg00295572	1	7.53378e-06	0.0033	6	342069	rs12027041	C	0.00250961	rs2799182	C	0.00193246	rs6669870	T	-0.00174048	rs10752721	C	0.000172628	rs9424303	A	0.000511775	rs10909948	C	0.000594243
cg00295744	1	0.0337427	0.0038	4	283846	rs6673002	G	0.000673937	rs6681093	G	0.00997414	rs4845579	T	0.00142374	rs3748606	A	0.0265625
cg00295780	1	0.086723	0.0045	8	307944	rs12127073	G	-0.0100273	rs10927029	C	-0.0169807	rs7523742	A	-0.0200854	rs10803138	A	0.00186829	rs7531548	G	-0.0088603	rs12239876	C	-0.00251848	rs4658558	G	0.00251401	rs10927044	G	-0.0048367
cg00295853	1	0.00319973	0.0008	3	355489	rs17129446	G	0.00270599	rs11161871	A	-0.00147578	rs12139634	C	-0.000813467
cg00296079	1	0.00178524	0.0004	8	255756	rs1062826	C	-3.5924e-05	rs1556260	T	0.000281352	rs2774279	T	4.27875e-05	rs2249409	C	-0.000257579	rs12116949	A	9.07203e-05	rs2256625	C	-0.000333639	rs2255847	T	6.47727e-05	rs10908812	G	-5.79847e-05
cg00296458	1	4.38722e-05	0.0005	3	414684	rs10737910	C	-0.00013945	rs12075016	C	0.000647101	rs6703016	T	-0.00019478
cg00296501	1	0.00170953	0.0011	4	381715	rs6688350	T	0.00095199	rs3104449	G	-4.56469e-05	rs6537839	T	-6.55188e-05	rs12730318	T	0.000165898
cg00296565	1	0.00143826	0.0005	1	256575	rs10890176	A	0.000862107
cg00296652	1	0.000402919	0.0003	2	233293	rs11211329	G	0.00118207	rs6429603	G	-1.6796e-06
cg00297334	1	0.00265034	0.0029	4	821794	rs10910746	G	-0.00365098	rs4970856	A	-0.00145404	rs10910830	G	-0.00568057	rs12137623	T	-0.0012868
cg00297432	1	0.00890619	0.0017	4	432543	rs3007421	A	0.00201716	rs17029376	G	0.00358755	rs4908553	G	0.00129156	rs742394	A	-0.00118251
cg00297832	1	0.0138974	0.0034	4	980074	rs3766180	C	-0.00407063	rs3737628	C	0.00702909	rs13303344	C	0.00210805	rs7513222	A	-0.00104592
cg00297950	1	0.414055	0.0033	8	285312	rs3814309	C	-0.0134974	rs12059276	T	-0.00652542	rs1887547	T	-0.0310588	rs4970774	C	-0.0105864	rs11807	C	-0.0198919	rs12024479	G	-0.000388363	rs650985	C	0.00217042	rs523786	A	-0.000737057
cg00298020	1	0.00139926	0.0004	10	537128	rs9633423	A	0.000551852	rs997915	T	5.2815e-05	rs12120268	A	-0.000637859	rs3753753	C	3.45013e-05	rs6671552	G	-0.00110129	rs7512531	A	0.0001864	rs706497	C	-0.000129022	rs4926909	T	0.000759783	rs6672879	G	-0.000611688	rs12067454	T	-0.000164549
cg00298399	1	0.00628181	0.0011	2	161985	rs1204871	C	0.00102669	rs12728891	C	0.00135889
cg00298532	1	1.47072e-05	0.0006	7	542902	rs11589267	T	-0.000101245	rs10779731	G	-0.000261719	rs4240896	A	0.00050391	rs1619083	T	-0.000409052	rs11121467	A	4.43392e-05	rs12032209	C	9.10834e-05	rs6669846	T	0.000296267
cg00298977	1	0.00459273	0.0046	3	80714	rs10494294	A	0.00438468	rs494052	T	-0.00276427	rs476761	T	-0.000142631
cg00299070	1	0.0056316	0.0019	4	141282	rs2249287	T	-0.000824433	rs2790347	G	0.000417549	rs6700557	T	-0.0011443	rs1557103	T	-0.00223548
cg00299257	1	0.00223236	0.0002	11	1271498	rs1921	A	-0.000117226	rs2465136	C	-6.98063e-05	rs9439462	T	-0.000272992	rs6603791	G	0.000102274	rs7540231	G	-1.37187e-05	rs2281173	A	0.000832072	rs1107910	C	-0.000178805	rs16824543	A	0.000169877	rs13303201	A	0.000324126	rs6605081	T	-0.000214752	rs2459994	T	-5.31996e-05
cg00299820	1	0.128211	0.0009	9	225711	rs12741980	C	0.00053098	rs2336377	G	7.88684e-05	rs1321073	A	0.0107128	rs17376426	T	-0.00221537	rs12567136	T	0.000594578	rs198391	C	-0.000770162	rs2180180	T	0.00306042	rs9651118	C	0.00172421	rs873458	G	-0.000485778
cg00300039	1	0.00147074	0.001	1	407569	rs10889024	A	0.00453591
cg00300046	1	0.128264	0.0013	6	437745	rs2257182	C	-0.011171	rs262669	A	-0.00105165	rs385039	G	-0.000707109	rs3107157	T	-0.00231215	rs16824543	A	-0.000428596	rs10910061	A	0.000841738
cg00300303	1	0.0584193	0.0019	8	1271498	rs4970405	G	-0.0126305	rs6604968	G	-0.000746504	rs9442385	T	-0.0146241	rs9442372	A	0.000327848	rs11260554	T	0.00359761	rs1921	A	-0.00112596	rs1240743	C	0.000610511	rs2281173	A	0.000388933
cg00300879	1	0.398871	0.0048	8	282660	rs2783631	A	0.00727081	rs2783626	G	0.0156084	rs3819033	A	0.0238226	rs11247868	A	0.00387209	rs17163666	C	0.0333353	rs17257155	G	0.00747601	rs11247854	G	0.000498431	rs11247852	C	0.00188674
cg00300999	1	0.000142793	0.0003	1	174571	rs11264608	G	-0.000366803
cg00301726	1	0.0137332	0.0015	3	235686	rs809972	T	-0.00237172	rs4908527	T	-0.000572537	rs4243826	A	-0.00161923
cg00301795	1	7.57205e-05	0.0007	2	112572	rs12088130	C	-0.000503982	rs2246209	G	-5.59235e-05
cg00302521	1	0.00772824	0.0005	8	164555	rs578382	G	0.000330421	rs549044	C	0.000535542	rs9645407	T	0.00107545	rs10888501	A	0.000627085	rs6696556	T	0.000259784	rs4112787	C	-0.000142445	rs477392	C	-0.000277723	rs6587671	T	7.65918e-05
cg00303378	1	0.00541399	0.0017	7	147596	rs4074024	T	-0.00182692	rs2501353	G	-0.000565429	rs2501357	A	-0.000750785	rs2501363	C	-0.000789211	rs11265292	G	0.00306602	rs6657365	G	0.00381903	rs2840595	A	-2.41857e-05
cg00303919	1	0.000100108	0.0012	2	159273	rs2282403	G	-4.90158e-05	rs608358	A	0.000376903
cg00304076	1	0.00235383	0.001	3	434346	rs3768015	A	-0.000300228	rs7529194	A	-0.000927639	rs9733	T	0.00100271
cg00304388	1	0.00125005	0.0012	1	115229	rs3856086	T	-0.00165608
cg00304520	1	0.0316303	0.0042	8	251703	rs378385	T	0.00263427	rs12121292	T	0.0001076	rs7539036	A	-0.0132232	rs2199586	C	0.00274499	rs1538972	G	0.0050923	rs1891020	A	0.00700043	rs12746613	T	-0.00395464	rs7535475	C	-0.0174544
cg00304959	1	0.000104108	0.0005	2	407446	rs1984508	A	0.000449901	rs572609	T	-0.000514997
cg00305071	1	0.00873847	0.0054	4	124947	rs4653378	T	0.0052794	rs2164580	C	0.00514371	rs487472	G	0.000548479	rs560563	T	0.000597378
cg00305188	1	0.00057772	0.0004	5	205772	rs6661827	T	-0.000204003	rs823094	G	-0.000139163	rs17347710	G	0.000255652	rs823121	A	-0.000105534	rs823137	A	-0.000112973
cg00305193	1	0.00427113	0.0014	3	284483	rs760599	G	-0.00152024	rs2786876	T	-0.000144934	rs11247832	G	0.00117452
cg00305229	1	0.000932298	0.0013	8	200868	rs11211287	C	-0.00233491	rs10890401	A	0.00189002	rs10890398	C	0.000207153	rs661902	C	0.000351381	rs1267305	T	-0.000754011	rs324423	A	-0.000975033	rs6429603	G	0.00266773	rs1933934	C	-5.86971e-05
cg00305285	1	1.11e-28	0.0017	1	1271498	rs3813199	A	-0.000337991
cg00305374	1	0.00113452	0.0011	6	156084	rs12128453	A	-8.33924e-05	rs11807669	C	-0.00012252	rs1245489	G	-0.000273665	rs4847316	C	-0.000588342	rs4148050	A	-0.000899521	rs10874867	T	0.000998273
cg00305774	1	0.0330695	0.0014	3	1271498	rs1695824	C	0.00214848	rs2765021	C	0.000148118	rs6603785	T	0.00171227
cg00305874	1	0.00224894	0.0008	1	364508	rs10910004	C	0.00147104
cg00306003	1	0.00362657	0.0003	8	151804	rs12063563	G	-0.000902907	rs11799420	C	-8.00245e-05	rs2236875	T	0.000694688	rs235876	C	-0.000184259	rs183532	T	-0.000215836	rs12076134	G	0.000255502	rs929115	G	-7.67751e-05	rs12041639	A	0.000175663
cg00306390	1	0.0275724	0.0008	3	162379	rs4912069	A	0.00197499	rs2473807	C	-0.00041743	rs11805045	T	-0.00104439
cg00306426	1	0.000732882	0.0014	1	384261	rs12139863	C	0.00180809
cg00306532	1	0.00158809	0.0018	4	365561	rs4648633	C	-0.000746588	rs2843160	G	0.000560405	rs2985862	T	0.00128232	rs12385717	C	-0.00305026
cg00306607	1	0.000768527	0.0015	2	206445	rs12090043	C	0.00539586	rs3120688	A	1.18071e-05
cg00306838	1	1.77694e-05	0.0003	7	93336	rs12030739	T	0.00115408	rs3013475	C	0.000274783	rs17359359	A	4.96101e-05	rs3010354	A	-0.00051007	rs10753618	T	-0.000440117	rs3013502	A	-9.21782e-05	rs3013504	A	-0.000385526
cg00307383	1	0.0329912	0.0017	7	137345	rs1888821	A	9.40776e-05	rs1929843	G	0.00390819	rs12037357	C	0.00069412	rs753345	T	-0.000588989	rs17417908	T	-0.00949839	rs10430456	A	3.40509e-05	rs7547982	T	0.00298449
cg00307483	1	0.00211688	0.0005	1	775589	rs7515122	T	0.00154998
cg00307685	1	0.0063746	0.0005	3	215682	rs12032588	T	0.000255211	rs6663816	G	0.000356788	rs12726500	C	0.000160778
cg00307818	1	0.00284189	0.0009	5	117087	rs2500340	T	0.000274747	rs2500321	G	0.000289393	rs2479417	T	0.000620211	rs11206510	C	0.00102909	rs7530321	G	0.000826203
cg00308185	1	0.0841713	0.0012	3	215682	rs12032588	T	0.000499384	rs10783084	A	0.00335035	rs6663816	G	0.0026813
cg00308434	1	0.000694271	0.0008	2	285932	rs12023577	G	0.000303102	rs11208197	T	0.0048298
cg00308438	1	0.000344733	0.0017	3	153569	rs2634028	T	-0.000492736	rs901913	T	-0.00106767	rs10493858	G	0.00142531
cg00308767	1	0.00437676	0.0004	3	236209	rs12121777	A	-0.000239021	rs1010805	C	-3.2757e-06	rs12023270	T	-0.000494086
cg00308770	1	0.00054064	0.0003	6	183708	rs12119579	G	-3.35834e-05	rs12133984	T	-0.000155778	rs12024950	C	-0.000450892	rs12066802	A	-0.000796309	rs10911397	A	-0.000827626	rs3002655	C	-7.2269e-06
cg00308936	1	0.0211834	0.0027	4	136644	rs2037594	T	-0.00196979	rs6576765	A	0.0054166	rs17388696	A	-0.00136725	rs1146390	G	0.00137671
cg00309178	1	0.00119381	0.0005	5	99414	rs1776178	A	-0.00046437	rs1776133	G	-9.79118e-05	rs4149982	T	0.000445963	rs4150004	C	0.000247077	rs17319868	C	-2.19563e-05
cg00309462	1	0.004144	0.0006	2	742815	rs16824543	A	0.000126504	rs385039	G	0.000636721
cg00309945	1	0.0714046	0.0022	6	283435	rs17459139	T	0.0152495	rs7556412	C	0.0108134	rs12043008	G	0.00288827	rs10917043	C	-0.00282543	rs17427572	T	0.00106066	rs8179387	G	-0.000837821
cg00310044	1	2.53753e-07	0.0022	2	495934	rs1084086	T	0.00045148	rs3014210	A	0.000319315
cg00310404	1	0.000278896	0.0007	5	747089	rs4075731	T	-0.000127295	rs10794501	A	0.000147944	rs12753649	T	3.06903e-05	rs10902662	T	-0.00155731	rs1767512	G	-0.00182287
cg00310940	1	0.00290392	0.0025	5	216329	rs1612895	G	0.0015321	rs707452	T	0.0015797	rs7530465	A	-0.00149117	rs7513804	C	-0.000173597	rs6577556	C	0.00138773
cg00310968	1	0.00186774	0.0008	3	255364	rs6672993	C	0.00138131	rs12123373	A	0.000633778	rs10923544	G	-0.000191139
cg00311303	1	0.00183489	0.0005	7	269107	rs17640616	C	0.000418475	rs1757152	A	0.000743347	rs1629294	C	0.000351715	rs1059778	T	0.000301278	rs4653544	A	0.000437436	rs3768329	T	0.000720543	rs11578798	A	-0.000155108
cg00311307	1	9.92579e-05	0.0008	4	188783	rs196398	T	0.000107882	rs196411	G	-0.000375345	rs760969	G	0.000135242	rs11249139	C	0.000583441
cg00311360	1	0.00152449	0.0024	1	171531	rs17571067	C	0.00310172
cg00312474	1	0.00406777	0.0005	4	155758	rs7521930	G	-0.000664234	rs6678512	A	-5.04924e-05	rs16833590	G	7.39908e-05	rs1254206	C	-0.000145144
cg00312809	1	0.00247337	0.0022	1	508318	rs2460000	A	0.00319706
cg00313106	1	0.00927942	0.0009	3	266356	rs12061490	G	-0.000998975	rs12096217	A	-0.000940392	rs3795817	C	0.00142267
cg00313185	1	0.000814487	0.0006	1	802109	rs821551	A	0.000619873
cg00313914	1	0.167265	0.006	8	148040	rs2819395	A	0.0278952	rs652930	G	0.017934	rs12566163	T	-0.0397614	rs10920222	C	-0.0244868	rs741973	G	0.0243691	rs540597	C	0.0239757	rs617301	C	0.00143551	rs11589790	G	0.00491552
cg00313981	1	0.166823	0.0008	3	303942	rs7511681	A	0.0420571	rs13374918	G	0.00054512	rs4653544	A	0.000867571
cg00314240	1	0.002814	0.0004	4	342712	rs6663816	G	-0.000680319	rs563606	G	0.00016988	rs6604066	A	-0.000252151	rs12032588	T	-6.30515e-05
cg00314892	1	0.00236243	0.0014	4	368903	rs10910086	G	0.00400729	rs4486391	T	-0.000891622	rs10910097	T	0.000144727	rs6698680	G	-0.000391291
cg00317626	1	4.68961e-08	0.0013	1	108472	rs10888768	C	-0.000407733
cg00317754	1	0.0088178	0.0011	6	190267	rs1685305	T	0.00120421	rs6429527	C	0.00171552	rs6429528	T	0.00114292	rs901665	G	0.000848624	rs901664	C	0.00018298	rs6665908	C	-5.61452e-05
cg00318000	1	0.00107034	0.0004	4	655893	rs12145224	G	0.000100284	rs3754210	T	0.000744048	rs267736	T	0.000163474	rs1539493	A	2.70481e-05
cg00318631	1	0.158111	0.0077	10	233578	rs1144814	G	0.036023	rs6671837	G	0.0292566	rs1151633	A	-0.00714583	rs4925689	A	0.0024571	rs12737801	G	-0.0118972	rs880143	C	0.0394293	rs7517197	A	-0.0158115	rs12091656	T	0.00553884	rs3844081	T	-0.0187645	rs1552812	T	0.0136696
cg00318756	1	0.00289388	0.0005	5	185111	rs6679356	C	-0.000756934	rs6664757	T	0.000905883	rs10889675	A	-0.000235948	rs10889671	A	4.05734e-05	rs10789229	C	3.70899e-05
cg00318766	1	0.00080006	0.0005	5	166090	rs445045	A	0.00212511	rs3790472	A	-0.000722996	rs17130693	C	0.00128583	rs12132234	G	7.21645e-05	rs10518303	G	0.00114983
cg00319312	1	0.0129698	0.0029	1	209121	rs12035521	C	-0.00412866
cg00319545	1	0.000167781	0.0004	3	128525	rs12090000	G	0.000301313	rs227519	G	-0.000113787	rs7521610	G	-0.000250553
cg00319893	1	0.00909183	0.0037	3	125577	rs16857648	T	-0.00257697	rs16857574	A	-0.0055213	rs12126049	G	0.00099184
cg00320094	1	0.0446718	0.0037	4	188743	rs1430753	A	0.0133065	rs17130592	G	-0.00743224	rs10493440	G	-0.00116109	rs12406162	A	-0.00103453
cg00321065	1	0.00143514	0.0005	1	367306	rs4660383	T	0.000998502
cg00321478	1	0.00228727	0.0007	1	445300	rs10494747	A	0.00108008
cg00321642	1	0.000474837	0.0002	1	247745	rs6672120	T	-0.00035018
cg00321850	1	0.733131	0.0051	7	112387	rs3766686	C	0.0702737	rs17303319	T	0.0197161	rs10912909	T	-0.00490623	rs12117736	C	-0.00886774	rs2205613	A	-0.00645618	rs3766695	A	0.0292485	rs13374887	A	0.0127646
cg00321911	1	0.173542	0.0029	8	204595	rs2798083	A	-0.00666113	rs10494126	A	-0.013853	rs325921	G	-0.00165303	rs325929	T	0.00465357	rs325926	C	0.00751189	rs11102208	C	-0.0109004	rs1782839	C	-0.00035833	rs1282330	A	0.00858666
cg00322486	1	0.0236072	0.0021	3	502717	rs11205683	A	5.28879e-05	rs12067197	G	0.00077932	rs4244636	T	-0.00515904
cg00323313	1	0.045432	0.0014	5	165663	rs6687487	A	0.00973555	rs10917282	A	-0.00244769	rs4263970	T	-0.000228992	rs16827484	G	0.00268049	rs10157808	C	0.00100605
cg00324257	1	0.00343268	0.0027	4	2544303	rs3767627	C	-0.000571053	rs12117557	G	0.00219044	rs16835254	G	0.00546963	rs942453	G	0.000847477
cg00325149	1	0.000303613	0.0007	3	281476	rs7537288	G	-0.000979388	rs10493988	G	2.49192e-05	rs1415359	C	0.000115955
cg00325531	1	0.0217528	0.0042	9	273357	rs1526513	G	-0.027475	rs670146	G	0.0129057	rs17096318	T	0.00496564	rs6703099	T	0.000372531	rs17567259	G	0.00495921	rs7529122	C	-0.00425506	rs12743566	G	-0.00867212	rs6693646	G	0.0118077	rs635184	A	0.00646722
cg00325558	1	0.00202073	0.0018	1	198638	rs7529081	G	-0.00372164
cg00325910	1	0.00362437	0.0024	6	218837	rs3014836	T	-0.00173734	rs12759264	G	-0.000741501	rs2879553	T	-0.00030615	rs6587743	T	-0.00269118	rs3014880	G	0.000108662	rs724781	G	-0.0021464
cg00325919	1	0.00207821	0.0006	4	329546	rs4233513	T	-0.000472011	rs11264495	T	0.000503912	rs728918	A	0.000122401	rs1342442	G	8.69701e-05
cg00326300	1	0.00672027	0.0015	4	263981	rs7523119	A	-0.00194479	rs6696096	T	-0.000308411	rs4653080	G	-0.00232334	rs10737366	A	-0.000248124
cg00327483	1	0.00220368	0.0008	1	300212	rs11265362	T	-0.00214263
cg00327516	1	0.000855386	0.0005	4	174151	rs12567517	G	0.00040113	rs638527	A	0.000393721	rs10863977	C	0.000367988	rs1021378	A	-6.74819e-05
cg00328058	1	0.0105162	0.0025	1	1271498	rs2341354	A	-0.00257978
cg00328210	1	0.0100948	0.0008	7	560247	rs2459994	T	0.000396828	rs16824543	A	-0.000889686	rs262680	T	-0.000458018	rs12402876	A	0.000229827	rs10907187	A	4.19384e-05	rs9786963	T	-0.00135518	rs12562937	T	-0.000520467
cg00328227	1	0.0367609	0.0033	1	307070	rs7534348	G	0.0145557
cg00328597	1	0.0077675	0.0012	9	163813	rs10925226	A	-0.000694253	rs4659719	G	0.0021066	rs4120874	G	-0.00193899	rs1652226	G	-0.00107079	rs7526063	T	0.00208899	rs12759827	G	-0.00232976	rs17648708	T	-0.000176879	rs603839	A	0.000361852	rs496383	T	0.0007942
cg00328724	1	0.0423037	0.0026	1	224421	rs12403975	A	-0.0345211
cg00328870	1	0.0483001	0.0033	1	139515	rs4949297	C	-0.00797681
cg00328972	1	0.000754553	0.0003	3	898302	rs2281173	A	3.52473e-05	rs2459994	T	-0.000351121	rs2257182	C	1.06804e-05
cg00329272	1	1.32923e-06	0.0011	3	177461	rs10909918	G	3.60257e-05	rs7517281	A	-0.00067461	rs10797384	G	0.000192279
cg00329300	1	0.0449951	0.0039	7	252294	rs2516837	A	-0.00306272	rs12030262	C	-0.00640463	rs2774279	T	-0.00189832	rs4559524	A	-0.0316842	rs1128750	A	0.000771454	rs11265525	A	-0.00127791	rs11265524	A	0
cg00329656	1	0.115333	0.0032	9	647519	rs3915536	T	-0.0313486	rs3851919	G	0.000237074	rs7537985	C	-0.00517451	rs696605	T	-0.00535563	rs4920355	G	0.0121414	rs6696928	A	-0.0013586	rs3738815	T	-0.00658303	rs11543230	T	0.00628193	rs4661747	A	0.00107679
cg00329697	1	0.000929411	0.0005	1	344382	rs3444	T	0.00068027
cg00329748	1	0.00271323	0.0009	7	212526	rs4908684	G	-0.000144427	rs11587880	C	0.000635454	rs4908660	G	-0.00137212	rs1044245	A	0.000464593	rs10495758	C	0.000247444	rs4908694	T	0.000698224	rs17031578	C	9.59421e-05
cg00330318	1	0.00065097	0.001	2	335979	rs2268863	G	0.000467788	rs17264866	G	-0.000641529
cg00330370	1	0.0294836	0.0006	6	318657	rs2236601	T	0.000896357	rs1046650	G	-0.00340985	rs3795736	C	-0.000629505	rs12035664	A	0.00152041	rs4233513	T	-0.000156856	rs11264529	A	-0.000116603
cg00330455	1	0.000841036	0.0014	3	292919	rs2248713	T	0.00198826	rs2243430	G	-0.00111102	rs12728891	C	0.000662205
cg00330490	1	0.00246486	0.004	1	343767	rs12085319	T	0.00712493
cg00330518	1	0.000409038	0.001	2	356411	rs262683	T	-0.00113885	rs3128298	T	-0.000142105
cg00335361	1	0.00859673	0.001	2	680504	rs34409674	T	-0.000672204	rs12074107	T	-0.000876055
cg00337821	1	0.00216891	0.0009	1	237953	rs1535035	T	-0.0013439
cg00338002	1	0.159782	0.0015	4	446246	rs11399	T	0.00236728	rs1474908	G	-0.00266594	rs2295367	T	-0.0182885	rs10902662	T	0.00471663
cg00338345	1	0.00142001	0.0004	1	1337489	rs17648533	G	-0.000784138
cg00338479	1	0.0219526	0.0018	3	222646	rs2615812	C	0.00153951	rs535056	C	0.000729266	rs12121956	C	-0.0110419
cg00338758	1	0.00577008	0.0006	6	278543	rs3125842	G	-0.000982904	rs1538285	G	-2.98261e-05	rs4578265	T	-0.000160286	rs17267442	T	0.000156892	rs3855878	T	-0.000182775	rs6672742	G	-0.000680478
cg00338801	1	0.0158991	0.0007	5	135352	rs10889837	C	-9.45664e-05	rs1245047	G	0.00103069	rs17395792	T	0.00140656	rs11209481	G	-0.000840218	rs11209479	G	0.00121185
cg00339300	1	0.00404905	0.001	1	228384	rs7514565	A	0.001939
cg00339319	1	0.00889413	0.0014	2	135760	rs16842040	T	-0.00539801	rs12568612	A	-0.00151861
cg00339356	1	0.000717658	0.0007	1	110450	rs10910444	C	0.00088504
cg00339687	1	0.0826853	0.0075	2	334047	rs10494354	A	-0.0107717	rs10494355	G	-0.0261144
cg00339782	1	0.00141195	0.0007	3	630550	rs17643644	A	-0.000517843	rs3767628	G	-0.000233928	rs12060830	C	-0.000535738
cg00340024	1	0.00103423	0.0003	1	471607	rs7543947	A	0.000492212
cg00340127	1	0.0234175	0.0019	6	149383	rs12046472	A	-0.00481315	rs12128491	G	-0.000296153	rs12746625	T	-2.84473e-05	rs316841	T	-0.00506777	rs12124834	T	-0.00477716	rs192890	C	0.00690341
cg00340138	1	0.00991465	0.0038	1	202084	rs1771928	C	-0.0268355
cg00340251	1	3.04158e-06	0.002	1	510269	rs7543947	A	-0.00068215
cg00340584	1	0.00194493	0.0011	1	1337489	rs6694075	G	-0.00437216
cg00340744	1	0.00176534	0.003	1	201860	rs9943265	A	0.0085878
cg00341060	1	0.0824948	0.0029	3	229769	rs1466654	G	-0.0200304	rs1107284	C	-0.00509136	rs17380831	C	0.00539583
cg00341297	1	0.0870942	0.002	11	89660	rs10927709	T	-0.000354087	rs742668	G	-0.000722951	rs1883756	T	-0.000511004	rs4369223	T	-0.00266129	rs17382617	A	0.00578355	rs6687242	G	2.3934e-06	rs3753313	A	-0.0041708	rs1883759	T	0.000166932	rs6692531	T	-5.79143e-05	rs6429734	A	-0.00224256	rs9660093	A	0.00494941
cg00341415	1	0.0112588	0.0015	2	924289	rs2272908	C	0.00121707	rs6688000	A	0.00270791
cg00341602	1	0.00311009	0.0007	9	365167	rs7550297	A	0.000104615	rs4233513	T	-8.8609e-05	rs16837638	T	-0.00046089	rs4443882	A	0.000286488	rs2236601	T	-0.000338929	rs2365716	G	-0.000902945	rs7512734	T	0.000551671	rs4661194	C	0.000471043	rs1778821	G	0.000342607
cg00341980	1	0.00107006	0.0007	1	226879	rs10874427	C	-0.000947759
cg00342891	1	0.00371392	0.0015	8	380779	rs7522283	G	-0.0024172	rs12144044	A	-0.00258924	rs2999156	G	-0.001232	rs11578123	T	-0.00100336	rs7537461	C	-0.00060941	rs1216539	A	0.00219363	rs11102559	T	-0.00130197	rs7544663	T	-0.000593915
cg00343906	1	0.0162119	0.0049	3	914147	rs1107910	C	-0.00121855	rs2281173	A	0.00962663	rs9786963	T	0.0160555
cg00344178	1	0.00235461	0.0018	4	232926	rs2788063	T	0.00234344	rs6684015	G	0.00182526	rs675220	C	0.000959261	rs17483344	A	-0.00411718
cg00344209	1	0.00409216	0.0012	1	144450	rs16830101	G	0.00293759
cg00344655	1	0.00177104	0.0007	1	261847	rs9287035	T	-0.0023704
cg00345083	1	0.797636	0.016	10	81623	rs10915579	C	-0.0166668	rs12083131	A	-0.252603	rs1531830	T	0.0650892	rs4654582	T	0.0047779	rs10799255	G	0.103698	rs12138000	A	-0.145296	rs3947662	T	-0.208619	rs1483198	G	0.0142215	rs11588881	T	-0.0210136	rs2071989	T	-0.0337106
cg00345792	1	0.00144783	0.0006	3	713460	rs4908343	G	0.000410865	rs1292089	T	0.000141728	rs17362501	T	0.000493556
cg00345965	1	1.29263e-06	0.0007	2	589269	rs11204844	G	5.2175e-05	rs11204845	A	-0.000198109
cg00346208	1	0.00186721	0.0018	7	167239	rs10799626	A	-0.0036047	rs12080654	C	-0.000629758	rs12139607	T	0.000604385	rs12027661	A	-0.00190771	rs6426628	A	-0.00106184	rs743986	A	-0.0016942	rs743983	G	-0.000971769
cg00346236	1	0.00113056	0.0003	5	125410	rs4300255	G	0.000132775	rs6586385	C	0.000197656	rs6671513	G	0.00011302	rs594646	A	-8.17933e-05	rs10910436	G	-0.000216495
cg00346446	1	0.0466813	0.002	5	375211	rs7550297	A	4.82423e-05	rs12145743	G	0.0086646	rs16837644	T	-0.00201921	rs2735657	C	0.00097666	rs12041331	A	-0.000289682
cg00346501	1	0.00178285	0.0006	1	421973	rs16852021	G	0.00131225
cg00346898	1	0.033839	0.0024	4	260913	rs980394	A	0.00110191	rs4366301	C	0.00269445	rs1619386	C	0.00386247	rs11122319	G	0.00230217
cg00346985	1	0.0399175	0.0039	3	200868	rs11211287	C	-0.0270248	rs3737741	C	-0.00201591	rs1933934	C	-0.000887522
cg00347280	1	0.000843709	0.0003	7	341810	rs7528534	T	0.000659481	rs263998	C	0.000233286	rs17393206	T	0.00123198	rs346732	C	3.39736e-05	rs12063926	C	-0.00154752	rs346722	T	-0.00017072	rs2997465	C	0.000171832
cg00347563	1	0.00169379	0.0008	1	364875	rs12125903	G	-0.00139503
cg00347677	1	0.00190526	0.0013	1	256065	rs1328586	C	-0.00212211
cg00347918	1	0.000947277	0.0013	3	243084	rs3789530	T	-0.000305258	rs2871871	T	0.00136841	rs7524865	A	-0.00139917
cg00348992	1	0.00109169	0.0011	5	156610	rs10802198	T	0.000580434	rs6428904	G	0.000139699	rs6684360	C	0.000530052	rs6664750	G	0.000318719	rs7524902	T	0.000796433
cg00349061	1	0.0977383	0.0043	7	273310	rs11247851	C	-0.0129317	rs1317709	G	-0.0186441	rs1932067	C	-0.00561097	rs298447	C	0.00610068	rs1981135	G	0.0101956	rs298457	C	0.0111484	rs298456	T	-0.00105744
cg00349071	1	0.00137105	0.0032	1	214999	rs7536545	T	0.00407744
cg00349573	1	0.00141887	0.0027	1	96858	rs2654881	C	-0.00321119
cg00349607	1	0.00302418	0.0012	4	292576	rs260969	T	0.00122201	rs11205515	G	-0.00123703	rs6696013	A	-0.000257845	rs7548458	T	0.00353229
cg00349700	1	0.00450737	0.0016	2	237373	rs9427415	T	-0.00214073	rs11265627	C	-0.000255401
cg00349776	1	0.000395866	0.0007	4	62644	rs2194899	A	0.000189079	rs285482	T	-0.000354482	rs17430899	G	0.000171509	rs166899	T	-0.00032104
cg00350519	1	0.00324603	0.0007	2	175058	rs1288587	T	2.0326e-06	rs4926985	C	0.000742262
cg00350642	1	0.00245598	0.0044	1	177932	rs2185815	C	0.00651463
cg00350652	1	0.00139319	0.0008	1	294119	rs17641032	G	0.00188561
cg00351283	1	0.000672001	0.0025	3	204074	rs17130677	G	-0.0062336	rs4656083	A	0.00117473	rs10922510	T	0.000355534
cg00351750	1	0.0126962	0.0009	1	116089	rs9725614	C	-0.00229017
cg00352106	1	0.00339106	0.002	6	426166	rs10489935	G	0.00363547	rs11586824	G	-0.00125113	rs3116389	G	0.00137292	rs2484754	A	0.00700578	rs17264866	G	-0.00248697	rs4660543	G	-0.00216512
cg00352397	1	0.00202957	0.0004	1	341810	rs17393206	T	0.000926674
cg00352560	1	0.00150281	0.0004	5	188821	rs3768440	A	-0.000225274	rs272527	T	-0.000367805	rs2355710	A	6.51969e-05	rs270756	C	-0.00039369	rs7545984	C	0.00131762
cg00352913	1	0.00953938	0.0011	6	227878	rs3789559	T	-0.000515932	rs3789553	G	-0.000552245	rs10864321	A	-0.00101205	rs806114	C	0.000232097	rs10864393	A	-0.000765633	rs11576617	T	9.29104e-05
cg00353407	1	0.000812348	0.0003	3	176059	rs10908528	G	0.000256783	rs716723	T	-0.000689748	rs9659275	A	0.000420192
cg00353659	1	0.00662561	0.0025	4	167083	rs10218514	A	-0.00301623	rs873433	C	0.00107623	rs12064138	G	0.000769712	rs1193163	G	-0.00381429
cg00353844	1	0.00214771	0.0003	7	136770	rs16824338	A	0.00191182	rs1999527	A	-0.000125632	rs12085231	A	-0.000101347	rs2483278	C	-6.0485e-05	rs2493285	A	0.000293088	rs4648500	A	-3.02324e-05	rs2483239	G	0.000563366
cg00354179	1	0.000672918	0.0004	1	202836	rs3795503	T	0.0003405
cg00355315	1	0.00326255	0.0003	4	1097976	rs2281173	A	-0.000711284	rs6603788	T	0.000414051	rs11260568	C	0.000875136	rs6603785	T	0.000427987
cg00355656	1	0.55086	0.0103	2	231527	rs3818237	C	-0.00309309	rs1065674	C	-0.0552
cg00355799	1	0.00256975	0.0013	1	201860	rs2206	G	-0.00190474
cg00356045	1	0.00363487	0.0014	4	148758	rs7412010	C	0.0025066	rs3920498	C	0.000870105	rs2807356	T	-0.00141429	rs2473247	T	0.000152606
cg00356916	1	0.00508291	0.0012	4	125936	rs10923251	C	0.00139234	rs10494180	G	0.00216914	rs12408340	G	-0.00154071	rs10923133	C	-0.000600365
cg00357368	1	0.00258742	0.0002	1	196088	rs6666572	A	0.000829495
cg00358451	1	0.00088333	0.0003	6	669183	rs4926500	C	5.48526e-05	rs10788875	T	0.00048966	rs4916176	C	0.000236653	rs1892449	C	0.000434037	rs6587475	C	-0.000126803	rs6587472	T	0.000254222
cg00358660	1	0.00209247	0.0002	1	291630	rs10752589	T	0.000533742
cg00358880	1	0.00228693	0.0005	7	201705	rs10922325	T	0.000564449	rs6667492	T	8.34663e-05	rs1499601	A	-0.000458495	rs12758297	T	0.000641263	rs10922305	C	2.56877e-05	rs2359372	A	0.0002762	rs12064633	T	-0.000349147
cg00359365	1	8.67351e-08	0.0029	3	428055	rs11247950	G	-0.000168564	rs4589135	C	5.68739e-05	rs11247921	C	0.000591708
cg00359395	1	0.0219981	0.0022	2	296919	rs11810496	G	-0.00303369	rs10799718	A	-0.000873498
cg00359421	1	0.00248049	0.0006	4	206501	rs11265196	G	0.000101566	rs11265192	T	-0.00413194	rs11808498	T	0.000680448	rs10494324	C	-0.00121782
cg00359465	1	0.0248842	0.0025	1	529627	rs2459994	T	-0.0029894
cg00361992	1	7.94244e-05	0.0016	2	234851	rs12732722	G	-0.00070786	rs1412715	C	0.000371006
cg00362285	1	0.0705492	0.0052	3	155758	rs10924993	G	-0.00484536	rs4659446	C	0.00670712	rs660351	A	0.00473655
cg00365524	1	0.0337917	0.0031	4	170112	rs7533981	C	0.00477621	rs11582254	T	-0.00332448	rs3748749	T	0.000676777	rs6668463	G	-0.000252868
cg00367463	1	0.00214713	0.0007	1	359540	rs270731	C	0.00267025
cg00368415	1	0.00234116	0.0005	3	350169	rs6685067	A	-0.000159597	rs1891593	C	-4.10574e-05	rs11204827	C	0.0005927
cg00370968	1	0.000804239	0.0004	4	235686	rs1216899	C	-0.000437822	rs946220	G	-0.00011587	rs1886503	C	0.000319143	rs773566	C	0.000256223
cg00371107	1	0.000248307	0.0008	1	613713	rs7551704	G	0.00167343
cg00371134	1	0.160779	0.0017	9	157163	rs1874819	C	-0.00407707	rs11162341	C	0.00928831	rs12033923	C	-0.0383046	rs1498404	G	-0.000596066	rs11162351	G	0.00129686	rs2088518	T	0.00608034	rs3104467	A	-0.0013053	rs10873946	G	-0.00322713	rs17100674	C	-0.00206719
cg00371239	1	0.00130993	0.0003	7	177831	rs1890267	C	-0.00063304	rs946074	T	0.000462952	rs941031	T	0.000581305	rs1725421	G	-3.24277e-05	rs7525337	T	0.000914424	rs7526803	A	-0.000795512	rs358694	C	0.000519619
cg00371368	1	0.00153959	0.0008	1	253915	rs12141123	G	0.00128401
cg00373020	1	0.00363202	0.0008	5	172164	rs637990	A	-0.000400248	rs6426645	A	-0.0014144	rs12026680	T	0.000126022	rs8064	G	0.000872681	rs17414302	A	-0.00142944
cg00373131	1	0.00163104	0.0007	1	342235	rs12563120	C	0.00108674
cg00373247	1	0.00582514	0.0009	1	127307	rs12141717	A	0.00085421
cg00373616	1	0.00171671	0.002	8	368903	rs10910082	C	0.000774367	rs4486391	T	-0.00125161	rs10910097	T	0.000732488	rs6698680	G	0.000300805	rs2840532	C	-0.000607668	rs7545940	C	0.000182812	rs2840528	G	-5.70688e-05	rs16824948	T	-0.000712515
cg00373665	1	0.000299335	0.0014	3	124181	rs744487	C	9.2932e-06	rs10910464	A	-0.000705256	rs645181	T	1.30796e-05
cg00375983	1	0.00206675	0.0048	1	176068	rs11261069	C	-0.00736941
cg00379090	1	0.00730039	0.0012	4	285731	rs6424873	T	0.00164108	rs10797794	A	-0.00189362	rs10911155	G	0.00338654	rs13373977	G	0.00357114
cg00381604	1	0.00310408	0.0011	1	1271498	rs9439462	T	0.0042597
cg00382944	1	2.22392e-05	0.0015	2	136077	rs11206510	C	-0.000688936	rs6682884	C	4.1856e-05
cg00383020	1	0.0147866	0.001	7	180261	rs17486657	T	-0.00170705	rs292000	G	4.6555e-05	rs292004	G	-0.00224892	rs167157	G	-0.000255172	rs294230	T	-0.000976299	rs12740591	T	2.7384e-06	rs11586741	T	-0.00065013
cg00383081	1	0.0967605	0.0022	4	144129	rs7549329	G	0.00332016	rs7522149	T	-0.00372832	rs2333151	T	-0.00131348	rs10797774	A	-0.00856819
cg00383209	1	0.00265744	0.0003	4	327153	rs4661194	C	0.000631802	rs4233513	T	-0.000180736	rs12136856	C	0.00031778	rs16837638	T	-0.000383777
cg00383290	1	0.000658377	0.0004	1	125410	rs2991954	G	-0.000290321
cg00383735	1	0.121543	0.004	3	170593	rs16838014	T	-0.000945596	rs16837989	A	-0.0226559	rs16837984	T	-0.0160133
cg00383763	1	0.0693842	0.0049	4	183108	rs4950740	A	-0.0140085	rs12038816	A	0.00357226	rs2095981	G	0.00110808	rs4245713	G	-0.00672857
cg00384553	1	0.00458108	0.0006	9	333711	rs3738681	T	0.00112237	rs7512209	C	-0.000824723	rs9287011	A	-0.000224384	rs4653892	T	0.000561216	rs12142165	C	0.000266804	rs16848404	A	-0.00405205	rs12046421	A	-0.000392481	rs10916243	C	-0.00160925	rs7552818	G	-0.00137671
cg00384847	1	0.0124805	0.0018	5	296486	rs235246	G	0.00880093	rs1148472	T	-0.000602232	rs10864553	T	-0.00289291	rs2295338	T	-0.00173693	rs17457661	G	0.00111356
cg00385761	1	0.00185018	0.0006	1	293642	rs766972	G	-0.00082087
cg00385863	1	0.00175472	0.0006	1	172192	rs4660519	G	0.0010482
cg00385906	1	0.00149359	0.0008	1	276263	rs17037333	T	-0.00175643
cg00385956	1	4.84102e-05	0.0008	2	96852	rs11121600	A	-0.000208582	rs12122008	A	-9.7308e-05
cg00386338	1	0.00160296	0.0004	3	446809	rs4845407	G	-5.2573e-06	rs7368345	G	5.42866e-05	rs6693477	C	0.000252791
cg00386725	1	0.000107954	0.0014	5	106001	rs12127986	T	-0.000195918	rs4083984	G	0.00126395	rs4920476	C	2.20572e-05	rs737121	A	0.00477459	rs1003741	T	0.000640198
cg00386961	1	0.00167608	0.0013	2	189776	rs198372	A	-0.0014446	rs1321073	A	-0.000636212
cg00386984	1	4.67032e-06	0.0004	6	368648	rs2843129	G	0.00024046	rs10910061	A	0.000235852	rs6698680	G	0.000147182	rs2460000	A	0.000261356	rs2257182	C	-3.05382e-05	rs385039	G	-4.06118e-05
cg00387445	1	0.00465511	0.0008	3	350169	rs1891593	C	-0.00088158	rs6696250	T	-8.97659e-05	rs10888430	G	-4.98476e-05
cg00387551	1	0.187757	0.0008	3	225797	rs7543737	A	0.0117541	rs2742680	C	-0.00120131	rs2376495	G	0.000202854
cg00387941	1	0.00430837	0.0018	3	190544	rs11247917	A	0.00017644	rs11247926	G	0.000244313	rs17163749	G	-0.00212161
cg00388391	1	0.0565095	0.0022	5	94988	rs11583067	T	-0.000111034	rs16861578	A	0.000768784	rs4920297	T	0.00645169	rs1342571	T	-0.00378055	rs11260951	T	-0.000201798
cg00388439	1	1.34373e-28	0.0013	1	165907	rs4950371	A	-0.000175102
cg00388605	1	0.0010856	0.0009	1	221586	rs7511840	T	0.00391401
cg00388673	1	0.00103158	0.0013	7	137899	rs12096930	T	0.000353393	rs819766	G	-0.000772346	rs2148154	G	-0.00114466	rs1148352	A	-0.000867733	rs302777	A	-0.00136897	rs649683	A	0.00206182	rs7525165	T	0.000488704
cg00388838	1	0.00711439	0.0006	2	285357	rs1887547	T	0.000657272	rs12126552	A	-0.000155597
cg00388905	1	8.87195e-29	0.0019	1	997713	rs2793823	A	0.000502776
cg00389081	1	0.000814787	0.0019	5	283553	rs12145216	T	-0.00175432	rs12403051	T	0.00316269	rs7556257	G	0.00165958	rs1329649	T	0.00069303	rs17130950	T	0.000714183
cg00389420	1	0.000403012	0.0006	4	384421	rs4949473	C	-0.000325245	rs12072552	C	-0.000303281	rs11811263	C	-0.00161867	rs671101	G	9.05775e-05
cg00390654	1	0.00237038	0.0004	7	336242	rs12385717	C	0.000158708	rs10910060	A	-0.000248991	rs10910061	A	0.00184481	rs12404555	C	0.000133677	rs385039	G	-0.000129841	rs2494640	G	-2.99621e-05	rs908742	A	-2.05759e-05
cg00391668	1	0.00979215	0.0026	2	1250779	rs1987191	C	-0.0109537	rs6603785	T	0.001679
cg00392257	1	0.022416	0.0023	2	365167	rs12145743	G	0.00462247	rs7550297	A	0.00104396
cg00392677	1	0.00151232	0.0005	7	143236	rs1773031	A	-0.00033254	rs6425830	G	0.000337928	rs1389560	G	-0.000478294	rs10914759	C	0.000100581	rs11590251	T	-0.000845983	rs5007951	A	7.116e-07	rs732889	G	-8.16774e-05
cg00393182	1	0.0013603	0.0009	1	677534	rs4845407	G	-0.00186129
cg00393247	1	0.00272893	0.0009	8	713221	rs535638	C	-0.00025449	rs11264175	G	-0.00532579	rs11264168	T	-0.00205543	rs11583031	T	0.00390023	rs12022675	T	-0.00380722	rs10399590	T	-0.0001401	rs7550047	G	-0.00295284	rs6667228	C	-0.00120754
cg00393263	1	0.000218084	0.0003	2	309967	rs16848404	A	0.00171209	rs564636	C	-0.000162864
cg00393673	1	0.0030538	0.0015	7	83111	rs16846756	T	0.000960071	rs17414421	A	0.00502526	rs6674898	A	0.00125584	rs285488	T	0.00013051	rs369598	C	0.00393953	rs17431252	C	-0.0183236	rs447374	G	0.0100535
cg00394221	1	6.57165e-05	0.0005	1	233834	rs2765501	A	0.000205038
cg00394712	1	0.0804864	0.0023	1	1003105	rs10752829	G	-0.00537474
cg00395501	1	0.0208864	0.0007	7	358453	rs10782945	C	-0.0003625	rs10874746	T	-0.00018555	rs4442373	A	-0.0021575	rs11164835	A	-0.000799701	rs11164838	T	-0.000298798	rs660870	A	-0.00069492	rs521428	A	-0.000495477
cg00395931	1	0.00254957	0.0008	1	357199	rs12045693	A	-0.00113821
cg00396230	1	0.000788888	0.0006	1	159855	rs292009	G	-0.000987781
cg00396407	1	0.00620404	0.0004	2	380253	rs1991865	A	-6.16126e-05	rs1109032	T	-0.000459478
cg00396625	1	0.00525155	0.0006	1	185499	rs2854450	T	0.00141918
cg00396991	1	0.0344488	0.0036	8	379354	rs4656310	G	0.00209004	rs378385	T	0.00334769	rs12121292	T	-0.00704493	rs2199586	C	-8.17155e-05	rs12136407	T	-0.00285034	rs2333749	T	-0.00176306	rs12406801	G	-0.000337109	rs10917750	C	-0.000547396
cg00397103	1	0.0012734	0.0007	1	170914	rs12126301	T	0.0014624
cg00397104	1	0.000281759	0.0004	5	193429	rs10910025	A	-0.000568843	rs12027041	C	0.000168441	rs3765696	C	-0.000404374	rs732901	T	-0.000396877	rs2208993	C	0.000287466
cg00397635	1	0.0426018	0.0022	3	355802	rs515857	T	-0.0014831	rs481440	C	-0.000999744	rs562182	C	0.00583678
cg00397740	1	0.0017197	0.0003	6	275479	rs10908826	T	-4.1848e-05	rs1128750	A	-8.9962e-06	rs3892375	C	7.40778e-05	rs12116949	A	0.000144418	rs12098224	A	-0.000361917	rs12030262	C	-0.000113852
cg00397989	1	0.000536361	0.0011	3	550569	rs2769270	A	0.000168519	rs1539493	A	-0.00140943	rs2864700	C	-3.84678e-05
cg00398265	1	0.00126619	0.0011	1	190780	rs469726	A	0.0018289
cg00400654	1	0.0253331	0.0015	3	951970	rs3817856	T	0.00241774	rs2272908	C	0.00147769	rs13303201	A	-0.000563286
cg00400948	1	0.00762441	0.0011	3	594032	rs13303344	C	-0.00117103	rs451061	C	-0.000628793	rs10907187	A	0.000652291
cg00401233	1	0.00696216	0.0017	7	151277	rs10919202	G	-0.000466195	rs10800463	G	0.00270002	rs2213873	A	0.00114776	rs6029	T	-0.000878155	rs6015	A	-0.000640051	rs6020	T	0.000611739	rs4987358	T	0.000755263
cg00401797	1	0.0107963	0.0005	6	178470	rs6670123	G	-0.00175345	rs2493310	G	2.41163e-05	rs2493283	C	0.00136413	rs4648500	A	0.000165426	rs2483239	G	0.000956616	rs2493277	G	4.39073e-05
cg00402554	1	0.00298278	0.0019	3	211212	rs2404389	C	-0.00137325	rs10888947	T	0.00213811	rs6656739	G	-0.00109039
cg00402812	1	0.00244207	0.0006	1	298270	rs11102735	G	0.00147339
cg00404053	1	0.603881	0.0043	8	430403	rs12741848	C	0.0776466	rs10913544	T	0.00969683	rs1994233	G	0.020041	rs10913557	T	0.00232093	rs10913560	G	0.0644652	rs2746325	T	0.00390116	rs12076608	G	0.000999564	rs12034657	T	0.00691013
cg00404177	1	0.00296826	0.0005	4	996093	rs11580368	C	-0.000543269	rs11205836	T	-0.000541776	rs6659736	T	0.000277891	rs17567	C	0.000510127
cg00404394	1	0.160732	0.0019	7	588177	rs1292081	G	0.0100464	rs17162676	G	0.000422105	rs6598891	T	0.00298432	rs17357586	C	0.0198846	rs2272796	G	0.0009374	rs17362501	T	-0.000677186	rs1005413	C	0.00174526
cg00405069	1	0.00392523	0.0015	2	622550	rs4557910	G	0.0024649	rs12569262	G	-0.00033112
cg00405232	1	0.000829931	0.0008	1	195218	rs6688926	G	-0.00229357
cg00406188	1	0.00124243	0.0019	1	110371	rs1474168	G	0.000530494
cg00407231	1	0.0226196	0.0029	1	165584	rs7549293	C	-0.0063607
cg00407413	1	0.00888581	0.0016	6	365561	rs6698680	G	-0.00131732	rs3736330	T	0.000989934	rs12031614	T	0.00225643	rs2494640	G	-0.000775908	rs12730391	A	-0.00134086	rs2985862	T	-0.0034715
cg00408773	1	0.0426525	0.0008	7	323898	rs2249665	A	0.00124992	rs11211480	A	0.00265883	rs2070929	C	0.00482632	rs2070930	A	-0.00463582	rs1419051	T	0.00206273	rs13374382	G	0.000182891	rs2622911	C	-0.0133669
cg00409816	1	0.00201951	0.0013	5	508318	rs451061	C	-0.000394854	rs262669	A	-0.000734422	rs3121822	C	0.00108071	rs626479	A	-0.000351997	rs6603803	A	0.000478633
cg00410422	1	0.0151528	0.0037	5	173943	rs11102100	G	-0.00114457	rs10159352	A	-0.00321617	rs17025692	G	-0.00815357	rs11102111	A	0.00075987	rs6537663	C	-0.000739447
cg00410895	1	5.15824e-07	0.0011	4	253945	rs9960	A	0.000132722	rs841859	C	-0.000197256	rs6699129	G	0.00015686	rs16830101	G	0.000501254
cg00413097	1	0.0149351	0.0019	8	182753	rs2497959	C	0.00175151	rs963328	G	-0.00114418	rs12124669	T	0.00324383	rs3207090	T	-0.000671415	rs12567713	T	0.00415418	rs1284852	T	-0.000199172	rs11120024	A	0.000952502	rs7514070	A	-0.00277242
cg00413352	1	0.0017893	0.0017	1	294786	rs729045	G	-0.00253562
cg00413849	1	0.00067421	0.0012	5	254005	rs11578006	T	0.000216618	rs11590245	G	0.000910652	rs7549490	C	0.000544073	rs12032641	T	0.00200119	rs10918775	G	0.00036645
cg00416130	1	0.00400283	0.0025	2	245671	rs1764392	C	-0.0018795	rs4652869	G	-0.00127255
cg00416176	1	0.00279244	0.0002	4	301982	rs11805261	A	0.000574615	rs10918827	T	-0.000260983	rs12097383	A	-0.000210426	rs11558511	C	0.00054065
cg00417025	1	0.00230418	0.0011	4	178418	rs340835	A	0.000388783	rs1431985	A	0.00149076	rs340850	T	0.000219246	rs17021865	C	-0.00205862
cg00417094	1	0.00177159	0.0005	1	142662	rs1891257	G	0.00124434
cg00417419	1	0.00123091	0.0008	3	252062	rs7554117	G	-0.000810229	rs1616772	G	-0.00203049	rs4649099	A	0.000387571
cg00417605	1	0.004473	0.0008	8	212825	rs3845563	T	-0.000441606	rs6703915	G	0.000985956	rs12722924	G	0.00106608	rs7521516	C	3.34466e-05	rs6673338	A	-0.000420486	rs1047840	A	-0.000612217	rs17391703	A	-0.00164083	rs4149867	T	0.00034814
cg00418068	1	0.0671317	0.0012	6	206282	rs4653135	T	-0.00785973	rs10798948	T	-0.000528078	rs10914718	T	-0.00108419	rs16835507	A	-0.00083397	rs10493052	A	-0.00186401	rs2641953	C	-0.00149993
cg00418146	1	0.00306377	0.0008	2	609191	rs1619083	T	0.000140282	rs11121524	G	-0.00129425
cg00418219	1	0.000675734	0.0012	4	210297	rs3003213	C	-2.09458e-05	rs6702738	G	-0.00097641	rs10927232	C	-1.73657e-05	rs4658633	G	0.000591042
cg00418303	1	0.00212897	0.0001	10	248752	rs159523	C	-0.00109594	rs4659382	G	0.000225352	rs7549097	G	0.000113969	rs159533	T	0.00106622	rs807061	G	-9.18134e-05	rs710830	C	5.83917e-05	rs760600	C	0.000225635	rs807267	G	0.000304526	rs298443	G	-0.000127217	rs4659400	T	0.000407927
cg00418943	1	0.128327	0.0019	5	373178	rs4364818	T	0.0149512	rs10909989	A	-0.00136608	rs2821025	T	-0.00442639	rs10910004	C	-0.00459917	rs3765696	C	0.0030051
cg00419040	1	0.00334231	0.0005	5	155758	rs7532368	T	-0.00019635	rs6678512	A	-0.000200821	rs12404278	T	-0.000200814	rs1110423	G	-0.000150552	rs1726672	T	0.000182905
cg00419117	1	0.11763	0.0008	7	325489	rs4653917	T	-0.010558	rs2185544	A	-0.00073219	rs10753445	G	-0.00246654	rs7537636	G	-0.000259558	rs16848404	A	-0.0208736	rs1150914	T	-0.000414864	rs4653943	G	0.00429232
cg00419321	1	0.0144246	0.0043	4	273357	rs1526513	G	-0.00221212	rs670146	G	0.00572674	rs10493558	G	0.0069646	rs6693646	G	0.00136646
cg00419564	1	0.00486882	0.0004	1	302402	rs12043280	T	0.000631706
cg00419759	1	0.00347649	0.0004	4	365374	rs6679677	A	0.000295289	rs2273758	A	0.000232357	rs878129	T	-0.000694296	rs7555259	G	0.000458191
cg00419822	1	0.000213928	0.0015	3	249634	rs4074436	G	-0.00179198	rs6687112	C	-0.0001433	rs6689393	A	2.51887e-05
cg00420347	1	0.00112293	0.0009	3	157735	rs11576886	G	-0.00039056	rs11208534	G	0.00123344	rs12409333	G	-2.35104e-05
cg00420884	1	0.00773198	0.0016	1	312270	rs10803142	G	-0.00193482
cg00421368	1	0.0158809	0.0008	4	185300	rs791269	A	-0.0170106	rs10458586	C	-4.8014e-06	rs8179281	T	-0.000232729	rs946907	G	0.000218435
cg00421541	1	0.0208976	0.0022	5	164102	rs545682	G	0.0059615	rs527213	G	0.00356536	rs7550557	G	-0.00803615	rs17701358	G	0.00474731	rs1890358	A	-0.00286968
cg00421585	1	0.00168361	0.0007	1	137182	rs10917008	C	-0.000987179
cg00421624	1	0.000159954	0.0022	6	462274	rs4073768	C	-0.000314	rs11807461	A	0.000416186	rs10082235	T	-0.000242268	rs3862047	A	0.00197287	rs3762270	C	-0.00131257	rs4017737	G	0.00378865
cg00423039	1	0.0760856	0.0055	2	322618	rs4661194	C	0.0274028	rs942960	T	0.0519614
cg00423114	1	0.00212357	0.0004	8	914147	rs9786963	T	-7.13008e-05	rs12126768	G	-0.000216044	rs6688000	A	-0.00010871	rs6605081	T	0.000621687	rs3121822	C	0.000123068	rs3128298	T	4.77586e-05	rs451061	C	-0.000441133	rs4970431	A	-0.00162001
cg00423486	1	0.0269861	0.0024	5	375381	rs302719	G	-0.00178645	rs301797	A	-0.00136683	rs301801	C	-0.00306755	rs9628987	C	0.000194324	rs926951	A	0.00121593
cg00423597	1	0.00188294	0.0004	1	676290	rs9425961	C	-0.000686421
cg00425213	1	0.00657394	0.0019	4	414020	rs6663299	C	0.0029165	rs4908901	G	-0.000314714	rs2057006	G	-0.000785241	rs731024	A	-0.00128644
cg00426089	1	0.00077432	0.0011	3	167052	rs12129531	C	-0.00174295	rs902437	G	-0.000658178	rs2884515	C	-5.34147e-05
cg00426377	1	0.0310788	0.0024	6	374885	rs9659735	T	0.00242195	rs10796882	G	-0.00284439	rs6701013	C	-0.0015994	rs4653184	C	-0.000478229	rs1339766	A	-0.00154311	rs11263901	A	-0.000627369
cg00426822	1	0.074434	0.0029	8	292576	rs12142033	A	0.0103152	rs11205632	A	0.0108691	rs10888650	G	-0.00182102	rs6600283	G	0.0128082	rs11205525	G	0.00420608	rs10888609	T	0.0125531	rs4475740	A	0.00210894	rs6422258	T	0.000926627
cg00426921	1	0.00341827	0.0004	3	148493	rs616111	C	0.000448749	rs518027	T	-0.000285181	rs12070041	T	0.000262802
cg00427454	1	0.00220478	0.0011	3	664369	rs6674970	G	4.84118e-05	rs11204791	G	0.00093486	rs6587562	C	0.00011641
cg00428214	1	0.161807	0.001	3	577138	rs4950584	T	-0.0082251	rs1932366	C	-0.000731397	rs1805204	C	-0.000429698
cg00428296	1	0.000236168	0.0006	5	155683	rs4548449	A	-0.000213067	rs2009265	T	-0.000553872	rs901671	T	-3.5419e-05	rs3811480	C	-0.000333293	rs2306813	A	-0.000299739
cg00428476	1	0.275336	0.0042	7	630550	rs3106121	A	-0.00418762	rs10888464	A	-0.000726721	rs17643644	A	-0.0315228	rs10494260	C	0.0285704	rs12023231	C	-0.00663106	rs12060830	C	0.0505068	rs6692738	A	-0.000248613
cg00432789	1	0.000974734	0.0005	7	181110	rs7534285	C	-0.000946205	rs12057566	T	-0.00168013	rs1122745	T	-0.000226086	rs7527396	A	0.000324264	rs7527404	T	1.00301e-05	rs11579557	A	-0.00145381	rs753647	T	-0.000380486
cg00433406	1	0.00696551	0.0019	6	133311	rs4422977	T	-0.00528783	rs966366	T	0.00042656	rs743983	G	-0.00109613	rs10916769	G	-0.000398909	rs230182	G	0.00294841	rs6685397	A	-0.00170985
cg00438309	1	0.0279272	0.0026	9	575155	rs272827	T	0.00629692	rs11263860	C	0.00101158	rs6680302	G	-0.0103263	rs683622	G	0.0015532	rs6690378	C	0.000123923	rs12741632	T	0.00186253	rs6425984	C	0.00147191	rs1339766	A	-0.000606103	rs10908303	A	-0.00086349
cg00443516	1	0.0017039	0.0006	4	482230	rs451061	C	-5.7484e-06	rs2257182	C	-0.000438715	rs2459994	T	0.000134955	rs13303201	A	-0.000389336
cg00446235	1	0.00633919	0.0031	1	252294	rs4559524	A	-0.00469915
cg00447632	1	0.0197709	0.0007	3	1271498	rs2341354	A	-0.000608014	rs2465136	C	-0.00143696	rs2980319	A	6.62439e-05
cg00447682	1	0.00121237	0.0003	8	141706	rs12076947	G	-0.000558844	rs2641114	A	0.000113757	rs10799635	A	-0.00053379	rs561411	T	9.61691e-05	rs645548	T	-0.000199397	rs10753501	A	0.000131265	rs666501	A	-0.000156778	rs12134554	C	8.48631e-05
cg00448707	1	0.0258846	0.0027	6	169047	rs12086539	G	0.0166008	rs12069862	A	0.0075464	rs1926286	T	0.000715295	rs12141436	A	0.000849527	rs6671127	C	0.00245936	rs1926278	T	0.000212995
cg00448752	1	0.00194396	0.0004	1	120124	rs7529913	T	-0.00060199
cg00449021	1	0.000224787	0.0007	1	102274	rs7531368	T	0.00107589
cg00449738	1	0.0379764	0.0013	9	112659	rs13447553	G	-0.00661368	rs6664424	A	0.00132439	rs17501512	C	-0.000184756	rs11164947	G	0.000381093	rs13447460	G	-0.00586688	rs6689719	G	0.00314482	rs11165002	C	0.000500746	rs522712	G	-0.00192171	rs10493854	C	0.00169278
cg00449821	1	0.000489296	0.0008	3	457559	rs10908456	A	0.000572793	rs4745	A	0.000285311	rs4971073	T	3.03059e-05
cg00450060	1	0.00278761	0.0004	4	589444	rs3924486	T	-0.000543903	rs3767923	C	-0.00179556	rs10218563	G	-0.000718473	rs4649077	A	7.80067e-05
cg00450164	1	0.00106128	0.0003	2	128354	rs10863785	C	0.00039163	rs7552506	C	6.23487e-05
cg00450425	1	0.00202603	0.0006	1	126711	rs3935829	C	0.00124843
cg00451039	1	9.4247e-05	0.0005	1	284510	rs1601241	C	0.000278711
cg00452133	1	0.136974	0.0057	5	143570	rs6693725	G	0.000596665	rs7544004	T	-0.0119867	rs6577428	T	-0.00801477	rs4908451	G	-0.00791225	rs12035586	T	0.0107914
cg00452270	1	0.00835201	0.0008	2	1084394	rs4124921	G	-0.00111211	rs17346661	G	0.000789111
cg00452755	1	0.00165662	0.0012	3	609156	rs419335	G	0.000735448	rs760589	A	0.000315332	rs10753331	A	0.00017194
cg00452835	1	0.00221762	0.0011	5	172544	rs12760161	G	-0.00207015	rs3752515	A	-0.000882356	rs4916263	T	-0.000326093	rs2901656	T	-0.0019142	rs2227190	A	0.00061027
cg00454274	1	0.00187969	0.0028	1	237241	rs797896	T	0.00729051
cg00454696	1	0.0161511	0.0018	2	330658	rs11122073	T	-0.00546465	rs17039272	G	-0.000975504
cg00454742	1	0.000616373	0.0004	4	117404	rs11587891	A	-0.000463584	rs6667048	A	0.000165424	rs528740	A	0.000225348	rs10910457	A	-0.00258662
cg00454749	1	0.00403813	0.0005	1	323898	rs12184246	C	-0.000466067
cg00454862	1	0.00386823	0.0006	8	340022	rs842798	T	-0.000684123	rs842805	A	-0.00140094	rs11577299	C	-0.000158221	rs6689102	G	-0.000236181	rs10801186	G	0.00041512	rs28930673	C	0.000509708	rs28930674	G	0	rs1770915	G	0.000837537
cg00454997	1	0.00541413	0.0005	2	260305	rs159523	C	0.000311365	rs807061	G	0.000452791
cg00455333	1	0.0015448	0.0005	1	319845	rs17383136	C	0.000629138
cg00455424	1	4.75672e-05	0.0005	2	187457	rs12117352	T	-0.000414925	rs6696024	A	1.37672e-05
cg00456216	1	0.004199	0.0011	4	929664	rs693801	G	-0.0020211	rs7542139	G	8.20443e-05	rs7515122	T	-0.00030549	rs1883660	T	0.000999952
cg00456299	1	0.00487832	0.0009	3	164300	rs10917220	T	-6.42436e-05	rs1934477	T	-0.00106481	rs6660965	T	0.00145154
cg00457087	1	0.00202524	0.0013	5	156271	rs10799858	G	-0.000451816	rs4657219	G	-0.000491502	rs4656376	A	-0.00153617	rs16863635	T	0.000479823	rs10753585	C	-0.00172524
cg00458211	1	0.0128542	0.0024	4	200051	rs695172	G	-0.00184468	rs1333969	T	-0.000757671	rs11162519	C	-0.00476838	rs1780747	G	0.00223178
cg00458793	1	0.0167461	0.0006	8	147561	rs7553837	A	0.000296517	rs6690803	T	0.000364079	rs6704144	C	0.000141961	rs4263966	C	0.00432401	rs12122759	C	-0.00137002	rs6687807	G	3.99735e-05	rs17602169	C	-0.00355962	rs6681959	G	-0.000919375
cg00458949	1	0.0632639	0.0013	7	384539	rs2811989	T	-0.0114289	rs2811981	G	-0.000442903	rs6684096	G	0.00271186	rs2864704	A	0.000294911	rs3218203	G	5.77047e-05	rs3820028	G	0.00047641	rs1555024	C	-0.00100771
cg00459116	1	0.0710826	0.0059	1	275158	rs1779958	G	0.00888988
cg00459550	1	0.00357095	0.0008	2	242463	rs1543408	G	0.000786747	rs10737261	A	0.000996939
cg00459683	1	0.00157071	0.0005	4	116610	rs4915197	A	-0.000600418	rs2690039	C	6.60326e-05	rs16846175	G	-0.000956901	rs16846169	C	-0.000339793
cg00460049	1	0.00177892	0.0007	1	82582	rs10889627	G	-0.000909402
cg00461735	1	0.00382432	0.0002	8	125410	rs4300255	G	0.000597489	rs2991957	G	0.000524086	rs1039993	C	-0.000374709	rs2271444	T	3.84077e-05	rs17517734	C	-0.000785338	rs12075141	G	0.000388688	rs10910436	G	-5.78933e-05	rs3754311	C	-0.000335559
cg00461770	1	0.00287248	0.0003	2	156836	rs12734459	G	-0.000446687	rs12563491	T	0.000219822
cg00462240	1	0.00220684	0.0007	5	210772	rs5024246	A	-0.000252232	rs17399569	T	0.000593643	rs2255212	A	0.000476272	rs16824338	A	0.00363891	rs2500274	G	0.0012813
cg00462430	1	0.00518266	0.0007	4	101004	rs10910538	T	-0.000149064	rs1536324	T	0.000934045	rs6674092	A	-4.17063e-05	rs6685115	G	0.000773865
cg00463239	1	0.000780208	0.0007	3	140897	rs10888877	A	-0.000205273	rs1180937	T	0.000631381	rs1749859	A	-0.000232844
cg00463507	1	0.0014663	0.0006	1	713221	rs6688464	G	0.00104382
cg00463746	1	0.0021887	0.0025	1	199715	rs855825	T	0.00395489
cg00463840	1	0.0186463	0.0007	6	257172	rs1148471	G	0.000780436	rs501525	C	0.00099354	rs646249	G	0.000144203	rs1148460	A	0.000169369	rs1148459	T	1.92251e-05	rs235219	A	0.000235821
cg00463859	1	0.0472059	0.0026	6	283278	rs946268	T	-0.0119883	rs1198430	T	-0.00591252	rs7523811	T	-0.000287081	rs12132473	G	-0.00176309	rs1009590	G	-0.00304129	rs3218203	G	0.00207158
cg00463885	1	0.000294183	0.0003	3	563872	rs1932229	A	0.000119464	rs3015294	C	0.000594288	rs12402304	C	0.000126785
cg00464025	1	0.00320187	0.0015	5	120381	rs17504460	T	-0.000174496	rs4328036	G	-0.00247991	rs724427	T	-0.00197219	rs1327136	C	-0.00216913	rs2986572	T	0.000366364
cg00464768	1	0.00513662	0.0003	4	85245	rs10917443	G	0.000552338	rs6698682	T	-8.03857e-05	rs4911989	G	9.16667e-05	rs884075	C	-0.000412642
cg00464946	1	0.0856701	0.0026	6	170098	rs454510	A	0.0137802	rs838990	T	0.00979096	rs4659221	G	0.00327055	rs12023426	G	0.00103426	rs17258348	G	-0.00427376	rs6428834	T	-0.0015516
cg00465927	1	0.000696801	0.0006	4	248752	rs807061	G	-0.000552841	rs760599	G	-7.03688e-05	rs760600	C	-4.91022e-05	rs298457	C	-6.042e-07
cg00466108	1	0.00196245	0.0007	1	197922	rs1764319	T	-0.0010688
cg00466116	1	0.00174026	0.0006	2	191572	rs6687799	G	0.000509713	rs942127	A	-0.000245222
cg00466121	1	0.000192885	0.0009	1	197414	rs12739713	A	-0.000196926
cg00466334	1	0.00353634	0.0011	4	178162	rs716217	A	-0.00228798	rs10923718	T	-0.000194036	rs12027986	A	0.00240906	rs912960	T	-0.00169768
cg00466402	1	0.0182445	0.0025	3	162899	rs6692041	A	0.00618256	rs746110	A	1.58577e-05	rs12728351	A	-0.00143041
cg00466488	1	0.000523927	0.0005	2	93766	rs320359	G	-0.000693361	rs12071172	A	7.17173e-05
cg00468144	1	0.00277949	0.0002	6	229278	rs3762332	A	4.79872e-05	rs2273368	T	-0.000238263	rs1175630	T	-0.000458915	rs2995762	T	0.000663702	rs2492526	T	4.03102e-05	rs1343275	A	0.000622336
cg00475456	1	0.000401785	0.0013	2	128430	rs663999	T	8.87081e-05	rs2724379	C	-0.000324448
cg00476580	1	0.000717745	0.0006	2	466420	rs6655935	C	-0.000615438	rs698915	A	0.000501335
cg00478361	1	5.13711e-05	0.0004	2	248284	rs12726972	G	1.08744e-05	rs17163868	T	0.000520302
cg00479101	1	0.0172259	0.0006	6	198307	rs2246221	A	0.000118276	rs2236914	T	0.000394239	rs2236915	C	0.000133149	rs2802268	G	0.00173466	rs16846674	C	0.000812263	rs12145777	A	-0.000109579
cg00480136	1	0.00174148	0.0005	1	92956	rs903050	C	0.0010495
cg00482226	1	0.0252143	0.0017	7	169374	rs838990	T	-0.00245222	rs454510	A	-0.00247031	rs10754416	T	-0.00144519	rs6679373	A	-0.00310643	rs637868	T	-0.000547471	rs894079	G	-0.00100121	rs616111	C	0.0013459
cg00483992	1	2.50804e-05	0.0018	2	497756	rs2971426	A	0.00028503	rs1741971	A	0.000532395
cg00484358	1	0.00358892	0.0018	1	189327	rs3768480	C	0.00260729
cg00489772	1	0.0894491	0.0018	8	156836	rs4648424	T	-0.0053923	rs4507956	T	-0.0060962	rs6657021	A	0.00987121	rs17404435	G	0.00412066	rs7530189	T	0.0060017	rs7545274	A	0.00734206	rs6688969	T	-0.00220543	rs7543006	G	-0.00426089
cg00490256	1	0.000146487	0.0005	2	348587	rs9787285	A	-2.5853e-06	rs12405873	C	0.000213269
cg00490406	1	0.0877507	0.0024	8	219246	rs1935067	A	-0.043304	rs2518562	C	-0.0058649	rs2793845	G	-0.0109716	rs12239437	G	-0.00674766	rs1578477	T	-0.0162343	rs11590737	G	0.000644573	rs12071289	T	0.000492969	rs16841832	A	-0.00279069
cg00491404	1	0.0129007	0.0021	2	265705	rs7542853	T	0.00269097	rs12061779	A	0.00150503
cg00492341	1	0.00224543	0.003	1	514081	rs10910093	T	-0.00619585
cg00492873	1	0.00176175	0.001	4	242539	rs13774	T	-0.000531417	rs1764390	A	-0.000357091	rs12128624	G	-0.000899503	rs10915020	A	0.000774081
cg00493831	1	0.0100848	0.0007	8	502694	rs10910086	G	-0.000929638	rs10910082	C	-0.00105306	rs4592207	C	0.000366222	rs12404555	C	0.00122365	rs12031614	T	-0.000936683	rs2840531	T	5.61254e-05	rs2377041	T	0.00157754	rs12562937	T	-0.000551966
cg00495462	1	0.00769915	0.0006	7	250522	rs2666429	A	0.000622089	rs10915975	C	-0.00051201	rs10915985	T	0.000790694	rs3219123	A	0.000352586	rs2377027	C	0.000101989	rs1805409	T	0.00074513	rs907189	G	-0.00170787
cg00497091	1	0.00077891	0.0003	2	758527	rs704986	T	4.5311e-05	rs10910845	A	0.000323829
cg00498603	1	0.000468443	0.0003	5	160047	rs6668819	T	-0.000412449	rs12033565	T	0.000532579	rs12023718	C	4.21723e-05	rs4072643	T	7.9468e-06	rs2811304	T	0.000124275
cg00498612	1	0.00707171	0.0002	4	394324	rs1407555	T	0.000123596	rs6673303	C	-0.000670586	rs17379801	C	-0.0013547	rs234098	C	-0.000595316
cg00499509	1	0.00142565	0.0018	1	1337489	rs577935	A	0.00360277
cg00499831	1	0.00198974	0.0009	6	113186	rs4652992	G	0.00281501	rs7529786	A	-0.00278771	rs6683812	T	-0.00191702	rs297805	T	0.000443297	rs12723372	A	0.00141026	rs705207	G	-0.000277327
cg00500221	1	0.21319	0.0024	4	255869	rs12022429	A	-0.0158881	rs17391750	A	-0.00692581	rs10909855	T	-0.0113233	rs946177	G	-0.00060939
cg00500229	1	0.00768156	0.0036	3	188614	rs2502308	C	0.00240962	rs2502324	G	-0.00602304	rs12741729	T	-0.00115886
cg00500626	1	0.0350365	0.0044	1	170914	rs12030717	T	0.0122346
cg00500789	1	0.0148387	0.0008	7	232830	rs12731885	C	-0.000257544	rs34783763	C	0.00272152	rs1098182	G	0.000915791	rs2764418	C	0.00527647	rs12076751	T	-0.000763635	rs12093316	T	0.00178972	rs2483688	A	-0.000544923
cg00500892	1	0.00538635	0.0008	6	372216	rs10082235	T	0.00176023	rs11680	G	-0.00165985	rs12564925	G	-0.00198714	rs6427183	T	-0.00216857	rs4017737	G	-0.000998663	rs4845351	C	0.00117123
cg00500989	1	0.000692734	0.002	5	293742	rs2248273	T	0.000863082	rs7522948	A	-0.00122632	rs3795730	T	0.00143824	rs2985714	A	-0.00273765	rs11264449	C	0.000780094
cg00501542	1	0.00241496	0.0015	1	209253	rs782792	T	-0.0120377
cg00501765	1	0.000300765	0.0023	2	111377	rs3919435	A	-0.000549313	rs16844620	T	-0.00278889
cg00501904	1	0.0301806	0.0021	4	182985	rs10799324	C	-0.00170496	rs10799326	C	0.00090907	rs12031296	G	-0.0127666	rs360069	A	-0.000735881
cg00502062	1	0.230321	0.003	7	146948	rs12385740	A	-0.0183346	rs617301	C	-0.0196857	rs483489	A	0.000345528	rs685982	A	-0.0102696	rs987319	T	-0.00843033	rs560632	A	0.00802444	rs17469306	T	-0.00108412
cg00502077	1	0.00774327	0.0023	1	338504	rs2671272	A	0.00292334
cg00502190	1	0.00136628	0.0011	5	311117	rs2365716	G	-0.00055348	rs9427242	A	0.0014443	rs16837644	T	-0.00126115	rs7544205	G	-0.00065686	rs16837660	T	0.00591765
cg00502254	1	0.0213185	0.0019	5	278750	rs1201171	A	-0.000803111	rs1148460	A	0.0035735	rs1148459	T	0.00154748	rs12138960	T	-0.00203199	rs6690493	G	-0.000392297
cg00502533	1	0.00190653	0.0006	1	412175	rs10158127	C	-0.00101956
cg00502597	1	0.0112821	0.0016	9	299136	rs17119747	T	0.010286	rs6701583	G	-0.000284579	rs664762	T	0.00104998	rs4915686	T	-0.000174811	rs4244020	T	0.000465382	rs4522023	G	0.000504885	rs4504912	G	0.000937309	rs4408175	T	0.00012515	rs1539597	G	0.000292838
cg00502932	1	1.35273e-06	0.001	2	357199	rs2843130	G	0.000179596	rs12404555	C	0.000877893
cg00502963	1	0.00130219	0.0005	1	403011	rs11204665	G	0.00120899
cg00503298	1	6.3039e-05	0.0011	2	218952	rs17449603	G	0.000671901	rs6662321	T	-0.00232487
cg00503383	1	0.00217507	0.0024	3	173165	rs1725420	A	0.00160533	rs6428604	T	0.00270773	rs1188921	C	-0.000437233
cg00503852	1	0.00209332	0.0003	7	206273	rs17378676	C	0.000756279	rs12131806	T	-3.77213e-05	rs12118986	A	3.57411e-05	rs12139976	A	-0.000120821	rs1286809	A	0.000438829	rs12755468	T	-6.12903e-05	rs9629017	C	0.000366918
cg00503866	1	0.0481415	0.0023	9	292576	rs12142033	A	0.00773236	rs11205632	A	0.00491182	rs6600283	G	0.00861437	rs7554809	T	0.00380159	rs7554800	T	0.0005483	rs11205525	G	0.00384049	rs11205515	G	-0.000132233	rs10888609	T	0.0132837	rs6665494	T	-0.00173189
cg00504341	1	0.015111	0.0011	6	105460	rs414909	T	-0.00173029	rs2802716	A	-0.000166849	rs443850	T	-4.66414e-05	rs397559	C	0.000825826	rs428001	A	-0.000822737	rs12072038	C	0.000392068
cg00504690	1	2.96721e-31	0.0015	2	150915	rs589465	A	0.000217306	rs7552384	G	0.000126212
cg00504782	1	0.00287147	0.0015	3	78116	rs4839018	A	-0.0113848	rs1339698	T	-0.000953003	rs6537665	T	0.00102045
cg00505133	1	0.00302088	0.0006	4	111992	rs7552892	T	-0.000661929	rs12037733	A	-0.000258425	rs2893276	C	-1.39472e-05	rs859072	C	2.6466e-06
cg00505606	1	0.012834	0.002	3	253524	rs17379833	T	0.00445101	rs2821025	T	0.000329891	rs12080677	G	0.000903121
cg00505979	1	0.000571868	0.0008	4	197729	rs2492782	T	5.8787e-06	rs17019510	G	0.0023212	rs17019481	A	0.000448392	rs10494954	C	0.00110369
cg00506297	1	1.59075e-05	0.0016	2	123693	rs4140636	C	-0.00015916	rs12040780	G	-0.00392533
cg00506442	1	0.0016747	0.0006	1	390445	rs3007421	A	-0.000963711
cg00508158	1	0.0418322	0.0012	3	152842	rs7523973	A	0.00340382	rs1017475	A	-0.000613376	rs3850879	T	0.00036173
cg00510956	1	0.00191818	0.0005	1	635319	rs16834926	G	0.00160765
cg00513220	1	0.00715571	0.0019	2	152457	rs441709	G	0.00237101	rs746767	G	0.00109486
cg00514268	1	0.0592787	0.0009	9	204929	rs885127	G	0.00815803	rs3737741	C	0.000150553	rs6429603	G	-0.00591603	rs12408243	T	-0.000128636	rs17102247	C	0.000810753	rs11211299	G	0.000309039	rs1054743	C	-0.00232378	rs10890401	A	7.05904e-05	rs10890398	C	0.000477552
cg00515905	1	0.00724803	0.0009	2	265705	rs7534019	A	0.000725752	rs12061779	A	0.00024079
cg00517072	1	0.000980072	0.0004	2	1084394	rs2799312	T	0.000500578	rs2274617	T	0.000345374
cg00518190	1	0.00726156	0.0016	5	338016	rs2294711	T	0.0018614	rs846103	T	0.00514506	rs731975	C	-0.000516636	rs17029376	G	-0.00253314	rs17029399	T	-0.00238046
cg00519063	1	0.00136904	0.0018	5	208210	rs743111	T	0.000105117	rs743110	A	0.000628804	rs6692717	G	0.00132729	rs17304770	C	0.00209472	rs945067	T	-0.000125698
cg00519208	1	0.014378	0.0037	2	407167	rs2107521	C	-5.93304e-05	rs2065916	T	-0.00531265
cg00520096	1	0.000992095	0.0004	1	403591	rs514235	C	-0.000632852
cg00521428	1	0.243113	0.0024	5	395983	rs221058	G	-0.0162468	rs221049	G	-0.00608702	rs12751725	A	0.0011379	rs6677710	T	-0.000492974	rs11260725	G	-0.00116335
cg00521434	1	0.000169213	0.0007	1	246570	rs3820667	A	-0.000528493
cg00521598	1	0.00897571	0.0009	2	222544	rs4494114	C	0.000781287	rs7539067	C	0.000175911
cg00524289	1	0.197368	0.0009	5	164530	rs10915878	C	0.0134343	rs2854450	T	-0.0010699	rs3738042	A	0.000528408	rs2292568	T	-4.22775e-05	rs12404640	C	-1.89017e-05
cg00524963	1	0.059538	0.0023	8	119309	rs2489670	G	-0.000387727	rs1752000	G	-0.00547483	rs2479073	A	-0.0010495	rs1104686	C	-0.014122	rs6676098	C	-0.0180131	rs3820064	A	0.000483212	rs7536482	T	0.00048779	rs11808042	A	0.00256069
cg00525597	1	3.23101e-28	0.0009	1	1271498	rs10907187	A	0.000170739
cg00526163	1	0.0107113	0.0003	3	199914	rs4916229	G	0.000154301	rs10913015	T	-0.000315532	rs4579793	T	6.58491e-05
cg00526316	1	0.00264849	0.0004	1	663688	rs3754210	T	0.00104833
cg00526336	1	0.034502	0.0015	5	142029	rs2273967	T	-0.00209869	rs10864734	A	-0.0012399	rs1471915	A	0.000389402	rs7529965	C	0.000453448	rs11122469	G	0.00379492
cg00526629	1	0.0106477	0.0014	7	127480	rs4651377	G	-0.00269533	rs6694868	A	-0.000622306	rs1317776	G	-0.00850131	rs17530016	C	-0.0113655	rs12088162	T	-0.00029223	rs10798113	A	-0.00219688	rs6680903	T	-0.012741
cg00527174	1	0.00241388	0.0004	1	121316	rs10916806	C	0.00154279
cg00527489	1	0.00027004	0.0024	2	136684	rs1223803	G	0.0029976	rs10735512	G	0.000644856
cg00528040	1	0.0938569	0.0013	9	161667	rs4916273	A	0.00187413	rs12720462	A	0.0053798	rs7551531	A	0.00191824	rs2049922	A	0.00826123	rs10912593	T	0.0017856	rs12121072	T	-0.00242974	rs16864191	A	-0.0064663	rs2075988	C	0.00647838	rs16864165	A	-0.00186815
cg00528052	1	0.00560615	0.0002	8	221004	rs4245713	G	-0.000215457	rs12095873	T	0.000726339	rs10920492	T	0.000354056	rs16850506	T	0.00107102	rs17444097	C	-0.000158391	rs6427974	A	-0.00016588	rs6703138	G	0.000350328	rs4572021	A	-0.000411469
cg00528191	1	0.00988787	0.0008	2	676290	rs10914621	T	-0.00148155	rs9425961	C	-6.95691e-05
cg00528464	1	0.00116637	0.0008	2	563872	rs12730	C	0.00142821	rs11205887	G	-0.000271954
cg00529422	1	0.0449069	0.0014	5	413541	rs698893	G	0.00111748	rs848210	A	-6.33107e-05	rs6665768	T	0.00648153	rs7552077	G	-0.000449531	rs10737911	C	-0.000262079
cg00529480	1	0.00104442	0.0012	2	366950	rs2502834	T	-0.000246799	rs12041226	T	-0.0027748
cg00529742	1	8.22747e-06	0.0019	1	103917	rs6679530	C	0.00108903
cg00530320	1	0.00160956	0.0005	2	320425	rs11542623	T	-0.000492861	rs2295465	C	-0.000195323
cg00530939	1	0.00373677	0.0005	5	996093	rs12092511	A	-9.37066e-05	rs6656410	T	0.000950838	rs11580368	C	-0.0010259	rs3789586	T	-0.000551608	rs17567	C	0.000200967
cg00531054	1	0.00264164	0.0018	1	249309	rs1357337	C	0.00320874
cg00532411	1	0.0229887	0.0018	4	307582	rs7542655	G	0.0111509	rs731975	C	0.00241371	rs846103	T	-0.00497137	rs7554077	A	-7.51001e-05
cg00532449	1	0.00101796	0.0015	5	368903	rs16825102	A	-0.00179694	rs4648633	C	0.000970269	rs3122922	A	-0.000227128	rs12045693	A	-0.000664769	rs12084736	T	0.00419624
cg00532451	1	0.00187306	0.0005	1	224368	rs16848404	A	-0.00408028
cg00532890	1	0.00521578	0.0006	5	161585	rs1416260	G	0.000456642	rs1780365	A	-0.000330281	rs10918016	T	0.00020732	rs12134013	T	0.000415384	rs2800780	G	0.00108326
cg00533084	1	0.00110473	0.0006	4	365167	rs4233513	T	-0.00120745	rs7516736	A	0.000182276	rs4661194	C	0.000617817	rs16837530	C	-0.000582479
cg00533390	1	0.00165039	0.0023	1	287365	rs7550312	A	-0.0124183
cg00533620	1	0.000142078	0.0003	4	403793	rs4259684	T	0.00040689	rs10751725	A	-0.000252821	rs17362501	T	-0.000255041	rs1767523	G	-4.2128e-05
cg00534163	1	0.000938908	0.0015	6	156836	rs6688969	T	0.00110645	rs7545274	A	-0.000967415	rs6692872	G	-0.000219863	rs2275837	A	0.00196296	rs1181877	T	-0.000201913	rs10797353	C	-0.000350287
cg00534240	1	0.00234212	0.0003	3	94680	rs1144343	C	-8.42456e-05	rs158621	A	-0.000382927	rs17097933	C	-2.58204e-05
cg00534255	1	5.07156e-07	0.0013	2	178192	rs7516173	T	0.000865769	rs2767328	T	0.000828799
cg00534295	1	0.002269	0.0007	1	353915	rs12408188	G	-0.000991454
cg00534684	1	0.000108041	0.0007	5	435430	rs515649	T	0.000447345	rs17162928	T	-0.000199676	rs12136806	T	0.00125914	rs6673064	A	0.00222423	rs5013826	C	-0.00026968
cg00534919	1	2.71866e-06	0.0007	3	387925	rs2890041	T	0.000331004	rs1208517	T	0.00012447	rs7545878	G	-0.000155264
cg00535618	1	0.00800909	0.0011	7	92189	rs1483197	C	0.00159179	rs2071999	C	-5.0999e-05	rs242058	T	0.00130956	rs3766959	T	-9.29715e-05	rs11588881	T	-0.00104734	rs393976	G	0.000935515	rs434474	A	0.000328366
cg00535683	1	0.000184323	0.0013	6	136631	rs565363	T	0.000475033	rs377182	C	0.000714356	rs11576296	G	-0.000723861	rs7534334	T	0.000694757	rs662506	C	-0.000128618	rs10494292	G	2.10674e-05
cg00538247	1	0.000747759	0.0015	7	171806	rs6690314	A	0.000523267	rs7524998	A	0.000589179	rs9434458	C	-0.00124584	rs9434835	G	0.000228377	rs6656639	C	0.00023511	rs11580767	T	0.00136405	rs6679134	G	-9.55737e-05
cg00539094	1	0.00825019	0.0014	1	287830	rs12094989	T	-0.00164876
cg00539154	1	0.00647579	0.0014	3	172206	rs4908602	A	-0.000391183	rs11120869	C	-0.00107498	rs6687729	C	-0.00156889
cg00539261	1	0.00161604	0.0014	3	747089	rs7515122	T	0.00414549	rs517249	A	0.000790872	rs12087211	A	0.00110804
cg00539757	1	0.00553488	0.0011	3	290578	rs12565082	T	0.00167883	rs12137256	C	-0.000349095	rs6700559	T	-0.000305544
cg00539925	1	0.000101352	0.0003	2	194975	rs10908776	T	0.000634661	rs11265410	C	0.000458422
cg00540238	1	0.0549086	0.002	10	268007	rs11247870	A	0.0029621	rs2783626	G	0.00356516	rs17163720	T	-0.00398679	rs12134756	A	-0.0131348	rs17163749	G	-0.00149341	rs10902724	A	0.00168423	rs6674410	T	0.00330157	rs4659423	C	0.00108933	rs11247854	G	0.000195186	rs1317709	G	0.00171893
cg00540353	1	0.00196986	0.0004	1	199914	rs7539845	T	-0.000740504
cg00540544	1	0.00204832	0.0006	1	116252	rs10920205	G	0.00110266
cg00541156	1	0.00160604	0.0002	7	384261	rs17131241	T	-0.000136967	rs7547666	T	0.000248789	rs17131218	C	-0.000608159	rs6424386	A	0.000577145	rs10493467	A	-0.000466576	rs17131142	T	-0.000191396	rs10889869	A	-0.000179975
cg00541303	1	0.0456541	0.0043	8	167143	rs1937136	A	-0.000123466	rs1166928	C	-0.00116156	rs12563926	T	-0.00585636	rs12084143	A	0.00197461	rs17013249	C	-0.00614818	rs12404464	G	-0.00427475	rs17013513	A	-0.00119423	rs1933562	A	0.00178641
cg00541479	1	0.000789369	0.0006	1	236788	rs16863247	G	0.00509772
cg00541565	1	8.18595e-05	0.0007	4	330363	rs522802	G	-0.000463071	rs10917347	G	3.24598e-05	rs6426776	A	-0.000444958	rs620514	G	-0.00021951
cg00541683	1	0.00424066	0.0015	3	217260	rs9425884	C	0.000475113	rs2992028	G	-0.000457939	rs4949213	T	0.000961369
cg00542041	1	0.00277419	0.0009	1	1271498	rs3817856	T	0.00123964
cg00542299	1	0.00225636	0.0005	6	226243	rs2075538	C	-0.0011701	rs2076001	G	-3.28004e-05	rs4846064	T	-3.09008e-05	rs12741980	C	7.8514e-06	rs4845882	A	0.000326214	rs6660106	G	-0.000166091
cg00542775	1	0.00144999	0.0004	1	152242	rs10492944	T	0.00106071
cg00543196	1	0.00132407	0.0002	4	186437	rs11803092	A	-0.000264267	rs946907	G	-0.00104656	rs11240100	G	-0.000455087	rs870434	G	-0.000268021
cg00543329	1	0.00136823	0.0005	3	713221	rs6660890	T	-5.85874e-05	rs617673	C	0.00230804	rs10157137	G	-0.000551718
cg00543456	1	0.0190219	0.0032	4	158384	rs203818	G	0.00604725	rs203782	A	0.00130288	rs10489202	T	0.000415241	rs2051656	G	-0.00259649
cg00543485	1	0.00188028	0.0005	1	215461	rs1007271	A	-0.000682001
cg00543840	1	0.000223314	0.002	1	288263	rs4654770	A	-0.00226234
cg00543976	1	0.00439145	0.003	4	164073	rs10857893	G	0.00232247	rs10857895	C	0.000274893	rs11102286	G	0.000147376	rs2298185	C	0.00192808
cg00544032	1	0.00203632	0.0012	1	118600	rs10923385	G	-0.00164566
cg00544955	1	0.00240549	0.0005	2	697360	rs6598886	C	0.000592306	rs10430146	G	0.000511986
cg00545681	1	0.00095356	0.0008	5	156084	rs1144300	A	0.000363628	rs1415758	G	-0.000824081	rs3849301	T	-0.00031727	rs11807669	C	-0.00103471	rs1539623	A	-0.000249997
cg00546078	1	0.146168	0.0015	1	1271498	rs6604968	G	-0.0168858
cg00546117	1	0.552449	0.0027	6	327589	rs1443929	T	0.003413	rs301791	T	-0.0622465	rs301797	A	-0.00443751	rs301800	T	0.00267908	rs10864350	G	0.00128859	rs926951	A	0.00266709
cg00546153	1	0.00189594	0.0007	1	204334	rs501523	G	-0.00143109
cg00546248	1	2.58109e-06	0.0023	2	368903	rs3736330	T	-0.000333585	rs7527871	C	-0.00104426
cg00546307	1	0.00172766	0.0035	1	594032	rs385039	G	0.00499664
cg00546808	1	0.0078245	0.0019	1	502962	rs576550	T	-0.00239626
cg00546971	1	0.00534928	0.001	3	151189	rs16840861	G	0.00082605	rs4408122	T	0.000647667	rs10799216	A	-0.000167511
cg00547365	1	0.252291	0.0016	5	370481	rs10746502	T	0.00984097	rs11122083	A	0.00509105	rs932112	T	0.00461647	rs7540913	G	0.025289	rs277686	G	-0.000291256
cg00547484	1	0.000467786	0.0008	2	327025	rs11811263	C	0.00385448	rs10914457	A	-0.000189294
cg00547768	1	0.000956288	0.0018	4	215050	rs12565968	G	-0.00140333	rs823154	T	0.000653668	rs823088	C	0.000778813	rs10793741	G	0.000897374
cg00547983	1	0.0852902	0.0058	3	147243	rs2377270	T	-0.0143793	rs10799085	G	-0.0116759	rs6425879	C	-0.0105999
cg00548060	1	1.59312e-05	0.0011	2	352313	rs10797793	A	-0.000330545	rs1287820	G	0.00016663
cg00548143	1	0.00336802	0.0008	2	180906	rs17589895	A	-0.000678668	rs1050492	A	0.000900781
cg00548889	1	0.00673268	0.0005	3	117404	rs6667048	A	0.000587606	rs271755	T	0.0001501	rs271745	G	1.16278e-05
cg00549123	1	0.0012769	0.0008	5	491500	rs10912722	G	0.000835297	rs6676161	A	-0.000655905	rs1417186	C	-0.000871116	rs16846520	G	-0.000236298	rs9660185	A	-0.00136991
cg00549451	1	0.116154	0.004	7	422487	rs12125079	G	0.00618958	rs12022054	C	0.00291927	rs7535475	C	0.000733385	rs867624	T	-0.00257641	rs10494354	A	0.0106848	rs7412460	C	0.0055488	rs10494345	C	0.00198821
cg00549463	1	0.000372225	0.0009	3	428269	rs11364	T	0.000647576	rs17029399	T	0.000782064	rs11121879	A	0.000721184
cg00551648	1	0.00455065	0.0003	1	265689	rs2249409	C	-0.000916149
cg00552973	1	0.00399509	0.0004	1	165375	rs11240596	A	0.000596669
cg00553833	1	0.0534776	0.003	5	384710	rs2452767	C	0.00182445	rs2131556	A	-0.00434697	rs957633	G	0.00191796	rs4275422	G	-0.0141208	rs6670608	G	0.00187317
cg00554413	1	0.000644423	0.0017	1	147447	rs12745094	C	0.00271855
cg00556029	1	0.00180533	0.0018	1	1033096	rs16834926	G	-0.00462151
cg00556419	1	0.0134086	0.0016	7	88955	rs1033491	C	0.00376265	rs12070523	G	0.00110868	rs3765857	G	-0.00090399	rs10489384	T	0.00503028	rs11119495	C	-0.00242831	rs3765874	C	0.00147854	rs4845032	C	0.00439583
cg00557099	1	0.000195455	0.0019	4	178573	rs17556883	C	0.00011534	rs7548027	C	0.000749518	rs12037910	A	-0.00146022	rs4970607	C	-0.000615626
cg00558749	1	0.0678967	0.0027	6	898302	rs2281173	A	0.00112129	rs12126768	G	0.00468936	rs7511905	A	0.000698545	rs745910	C	0.0127269	rs13303344	C	0.00103056	rs3766180	C	0.00125941
cg00559234	1	0.00066439	0.0011	1	675365	rs12730387	G	-0.000887243
cg00559790	1	0.000531478	0.0007	4	388431	rs10518536	G	-0.00108595	rs6692027	C	-0.000511188	rs236322	T	-0.00103674	rs236313	C	-0.00019621
cg00559963	1	0.00195642	0.0008	1	268554	rs4630120	A	0.00100383
cg00560072	1	0.0208086	0.0028	5	178698	rs2782548	A	0.00160003	rs17121875	C	0.000856528	rs17311740	T	-0.00247108	rs17377274	A	-0.0108302	rs12118221	A	-0.000390988
cg00560689	1	0.00556873	0.0008	1	260048	rs2742680	C	-0.00105616
cg00560747	1	0.00125449	0.003	1	134503	rs4245629	T	-0.00447156
cg00561287	1	0.00767594	0.0011	3	463607	rs834234	C	-0.000286686	rs698915	A	-0.00180438	rs12022725	A	0.00031523
cg00562088	1	0.00221465	0.0011	2	353846	rs3765696	C	-0.00150896	rs2493277	G	0.000195113
cg00562731	1	0.00144724	0.0004	5	205912	rs7549882	G	-0.000452918	rs12749087	T	8.16939e-05	rs1537674	G	-3.883e-06	rs7556368	T	-0.000327963	rs10913647	C	3.70182e-05
cg00562879	1	0.00204053	0.0008	1	168928	rs4908843	C	-0.000998381
cg00562969	1	0.000729358	0.0034	8	124814	rs3820255	G	-0.000376612	rs368420	T	0.000345915	rs3820251	T	-0.000737163	rs16839502	T	-0.00172179	rs7534770	A	-0.00229242	rs2071997	G	0.0055924	rs7525374	G	-0.00244984	rs1120120	C	-0.00209513
cg00563229	1	0.00161586	0.0006	1	401156	rs17162928	T	0.00282648
cg00563566	1	0.0400193	0.0006	7	90236	rs7540252	T	-0.00245025	rs2493146	T	-0.00245274	rs2282318	A	-0.000730042	rs16852607	T	0.0011044	rs7537410	G	-0.00108353	rs11122578	A	-0.00116365	rs11568046	G	0.00361276
cg00563699	1	0.00264296	0.0009	3	407569	rs16824514	A	3.28436e-05	rs489408	A	-0.000705948	rs10889024	A	0.00460667
cg00563824	1	0.00243178	0.0023	4	229437	rs17188009	A	0.000600818	rs1933612	A	-0.000568138	rs6691380	C	0.00124349	rs34104149	G	-0.00291337
cg00563926	1	0.0170072	0.0021	9	184271	rs6604062	T	0.0256876	rs1488691	G	0.00333276	rs11466561	C	-0.00169084	rs12757401	G	0.000230631	rs2810884	T	-0.00259646	rs12132114	A	0.00111849	rs284152	G	0.000556828	rs4658273	G	-0.00187171	rs7551956	A	0.00120267
cg00564831	1	0.00167408	0.0004	1	119209	rs7543080	A	0.000742719
cg00565124	1	0.00299837	0.0011	2	1084394	rs1698598	T	0.00043979	rs17346661	G	-0.00070928
cg00565263	1	0.00146749	0.0006	6	217260	rs4949448	T	-0.000953921	rs10914449	G	-0.00227009	rs2377856	G	-1.63625e-05	rs16834652	G	-0.000134252	rs10914417	C	0.000372025	rs2275095	G	0.00642114
cg00565688	1	0.000430417	0.003	8	342069	rs12027041	C	0.000958544	rs10909969	T	-0.000734817	rs1181877	T	-0.000945446	rs10910025	A	-0.000657964	rs2799182	C	0.00222698	rs6669870	T	-0.00254347	rs9424303	A	9.16157e-05	rs10909948	C	0.00131526
cg00565932	1	0.0060817	0.0008	4	267232	rs441515	C	-0.00109559	rs12724107	T	2.41073e-05	rs12065191	C	0.000337168	rs2235564	T	-0.000495451
cg00566164	1	6.01863e-05	0.0008	2	266356	rs10916322	G	-0.000102216	rs13374918	G	-0.000457651
cg00566187	1	0.00019162	0.0009	2	88800	rs6541298	A	-0.00143262	rs1555290	C	-0.00076617
cg00566297	1	0.00615894	0.0005	4	105188	rs1539099	G	-0.000610987	rs3014553	T	-0.000379019	rs4660093	A	-0.00283547	rs9651080	T	-0.0010219
cg00566320	1	0.0051022	0.0009	7	324332	rs11811263	C	0.00339433	rs16834652	G	-0.000767985	rs3817398	T	0.00163532	rs10914457	A	-0.00291694	rs2992028	G	0.000440205	rs4949213	T	-0.00159446	rs4949434	T	-0.00170914
cg00566331	1	0.653299	0.0102	1	282874	rs1148459	T	-0.0740872
cg00566642	1	0.0025514	0.001	3	290551	rs2644604	A	2.75974e-05	rs16837638	T	0.00115768	rs12145743	G	-0.000907888
cg00566899	1	0.0399316	0.0014	8	135114	rs7521174	G	0.00133227	rs11120682	A	0.000224501	rs12046356	T	-0.00138324	rs7531943	G	0.0160701	rs11581300	G	0.000491783	rs17025659	C	-0.00184229	rs654702	G	-5.52154e-05	rs531780	C	-0.00023137
cg00566999	1	0.00231352	0.0009	3	522417	rs781059	A	0.00072565	rs4660306	T	0.000449366	rs17410855	T	-0.000920334
cg00567190	1	0.0173283	0.0079	5	248395	rs6672742	G	-0.00822241	rs1419090	C	0.00211274	rs11587621	C	-0.000413412	rs10863900	A	-0.00783354	rs11119754	C	-0.00331064
cg00567298	1	0.00119439	0.0005	1	183646	rs17331024	G	0.000702176
cg00567854	1	0.0635394	0.0015	8	145352	rs16851268	T	0.00406458	rs17534202	C	-0.00305763	rs6690196	G	0.00443767	rs6665383	G	-0.0010395	rs2050931	T	-0.0112033	rs2494306	T	0.00128349	rs6695527	A	0.00020798	rs10920623	G	-0.000968408
cg00567930	1	0.00471899	0.0018	5	368648	rs12082516	C	-0.00192747	rs2645092	C	-0.000788756	rs3128309	A	0.000131536	rs3107126	A	0.000581857	rs451061	C	-0.000246287
cg00568027	1	0.00747521	0.001	1	267337	rs600171	A	0.000926616
cg00568507	1	0.00274987	0.0004	4	666392	rs7532312	C	0.00049738	rs3754210	T	0.000382334	rs3768015	A	-0.000431196	rs6587562	C	0.000238676
cg00568910	1	0.260496	0.0034	6	142076	rs4306169	G	-0.0343627	rs2367159	T	-0.00921846	rs17387886	C	0.00624281	rs12407920	T	0.00250295	rs900835	T	0.00486763	rs2367163	G	0.00506676
cg00569091	1	0.013884	0.0024	1	301795	rs17380831	C	-0.00594343
cg00569244	1	0.00152718	0.0004	5	215461	rs1007271	A	-0.00024588	rs6687799	G	2.58247e-05	rs2760484	T	-0.000174879	rs12137541	A	0.000205981	rs12409869	G	-0.000156342
cg00569276	1	0.00906429	0.0007	8	114840	rs10788656	G	0.00294973	rs878269	C	-0.000415783	rs7530306	C	-0.00148385	rs2746515	T	0.000116283	rs2295050	T	0.000166541	rs3818040	T	0.000760343	rs2935931	T	0.00272461	rs11203290	T	0.000779439
cg00569385	1	0.000608864	0.0011	2	663688	rs2140709	A	0.00101817	rs3811409	C	-0.000585122
cg00569500	1	8.67203e-05	0.0015	6	253350	rs1201122	G	-0.000595258	rs496888	C	0.00104417	rs5746001	A	-0.000460008	rs1061628	T	0.000345995	rs4846100	G	0.000505789	rs17037564	G	0.000591295
cg00570000	1	0.0376056	0.0023	6	255364	rs1273916	C	-5.20806e-05	rs17037954	G	0.00889125	rs6700302	C	-0.000121645	rs17037931	T	0.00940784	rs17037892	G	0.00497098	rs17037868	C	0.00012058
cg00570896	1	0.00295829	0.0008	4	996093	rs6656410	T	-0.00277759	rs11205746	G	-0.000622222	rs17387761	A	-0.00026862	rs2185592	A	-0.000724271
cg00571448	1	0.000880417	0.0008	1	221004	rs17444097	C	0.000939051
cg00571483	1	0.0338839	0.0018	9	147447	rs17117850	C	0.00459726	rs635775	C	0.00504495	rs2073094	T	0.000729454	rs6684553	C	0.007707	rs6667614	C	-0.00775953	rs232914	C	-0.000477082	rs7355030	C	0.00085311	rs6701474	G	-0.000739679	rs6587835	A	0.0027922
cg00571809	1	0.00234948	0.0009	6	284982	rs2821040	G	0.000376647	rs2493285	A	0.000746104	rs12080677	G	0.000774266	rs12139206	T	0.000688894	rs7524171	A	-1.314e-05	rs4364818	T	-0.000273444
cg00572889	1	0.00843402	0.0031	1	125027	rs17765313	T	-0.00863713
cg00573165	1	0.000771886	0.0007	4	167288	rs12410291	T	0.000708216	rs7553638	G	0.000265264	rs6676409	G	-0.000649954	rs10737482	T	9.16287e-05
cg00573880	1	0.000433794	0.0004	1	385933	rs16823037	T	-0.000411054
cg00574196	1	0.00149015	0.0022	1	277220	rs7526162	A	0.00630204
cg00574213	1	0.00130459	0.0015	5	594032	rs745910	C	0.000481911	rs6688000	A	-0.000256149	rs9786963	T	-0.000916001	rs2257182	C	-0.00125399	rs12562937	T	-0.000277671
cg00575003	1	0.0499402	0.0024	2	116456	rs6660872	T	0.00466337	rs6696046	C	-0.00291751
cg00575342	1	0.00202914	0.0016	1	298490	rs6667970	G	-0.00624496
cg00575683	1	7.60747e-05	0.0006	1	519444	rs6698058	T	0.000237891
cg00576014	1	0.000721153	0.0003	4	348499	rs12098224	A	-0.000338068	rs12750393	T	8.8028e-05	rs2501870	A	0.000262161	rs7511868	G	-0.00018153
cg00576075	1	0.202709	0.0039	10	235806	rs11161574	T	-0.0119597	rs10493763	C	0.00640555	rs2647395	G	-0.0189823	rs3768235	T	-0.0207589	rs6660237	G	-0.00107491	rs12037869	C	-0.00255485	rs10873694	T	-0.0171841	rs233111	T	-0.0002147	rs18582	G	-0.00120661	rs11161599	A	0.00150334
cg00576259	1	0.00153366	0.0003	4	546072	rs2031342	C	-0.000221505	rs4949658	T	-4.02671e-05	rs4130548	C	-5.5621e-06	rs7522356	T	-0.000124626
cg00576267	1	0.00664576	0.0008	4	319695	rs12184246	C	-0.00107489	rs2070930	A	-0.000563463	rs1847225	C	5.72698e-05	rs2292059	G	-0.000831206
cg00576639	1	0.000401262	0.0004	6	589444	rs12096438	C	-0.000173839	rs11563	T	-3.08401e-05	rs7546822	C	-0.000937723	rs3767923	C	-0.000181973	rs2982304	A	-1.50202e-05	rs3767911	T	-0.00144782
cg00576736	1	0.00340964	0.0006	3	136235	rs4912018	C	-0.000603017	rs3929668	T	-0.000174957	rs4486471	C	-0.000142348
cg00576967	1	0.000989936	0.0024	1	206727	rs16846923	T	-0.0012727
cg00577202	1	0.0128886	0.0023	2	339190	rs7516736	A	-0.00181335	rs1998977	T	-0.000366852
cg00577361	1	0.00116691	0.0006	1	258884	rs10916851	A	0.00110389
cg00577560	1	0.00266052	0.0017	1	119205	rs6694029	G	0.00290631
cg00577578	1	0.212441	0.001	8	677534	rs2990245	T	0.0245497	rs11264345	A	-0.00527122	rs7520184	A	0.00149233	rs4971066	G	0.00242519	rs12748814	T	0.00828959	rs4845407	G	0.000186343	rs11264298	A	-0.000665187	rs10908449	T	0.00103456
cg00577847	1	0.00352307	0.001	10	237697	rs16851757	G	0.00132933	rs4971212	G	8.80506e-05	rs2821225	T	0.0036457	rs16851713	C	-0.000253493	rs2794452	C	0.00117915	rs1541251	G	-0.000419515	rs999051	C	-0.000514252	rs16851939	G	-0.0019526	rs4600103	A	0.00128074	rs12068940	C	-0.000132451
cg00578174	1	0.00207626	0.0004	6	358453	rs10874746	T	0.000408326	rs7543964	T	0.000846551	rs2774947	C	-0.000549651	rs4442373	A	0.0064673	rs11164835	A	0.000408888	rs11164850	T	0.000129737
cg00578252	1	0.0014412	0.0007	4	203010	rs3917978	T	0.00274856	rs4078261	T	-0.000706458	rs4351607	T	-0.000420579	rs10752589	T	0.000736601
cg00578363	1	0.00136893	0.0005	1	179193	rs11206162	A	-0.000875445
cg00578530	1	0.00774501	0.0011	2	252328	rs2577152	C	-0.00275509	rs11118490	T	0.000555156
cg00578673	1	0.0160946	0.0016	8	91498	rs4915225	T	-0.00203277	rs7517773	G	-0.0026123	rs832158	T	-0.001615	rs832160	C	-0.000452189	rs1954214	A	-0.000722348	rs831756	A	0.000153014	rs12046907	A	4.94282e-05	rs1880450	T	0.00154087
cg00579409	1	0.000405899	0.0004	6	537128	rs17107208	A	0.000518588	rs12120268	A	-0.000687012	rs12402304	C	6.35727e-05	rs946154	G	-0.000231613	rs6682749	A	0.000103916	rs6672879	G	-6.51291e-05
cg00579423	1	0.177035	0.0105	6	198362	rs2297185	T	-0.000769892	rs10914143	G	0.0414105	rs12022368	T	0.0084534	rs7556005	T	-0.0221173	rs12035408	C	-0.00225436	rs7546157	T	0.00432472
cg00579502	1	0.00209741	0.0012	1	387415	rs4839532	C	0.00177577
cg00579805	1	0.00062244	0.0017	5	433919	rs17448182	T	0.0025434	rs1322358	A	0.00052723	rs12134019	T	0.000500081	rs6656292	A	-0.000566531	rs7538168	A	-0.00119987
cg00580340	1	0.001622	0.0007	1	190117	rs17103216	T	-0.00171626
cg00580652	1	0.00475468	0.0026	2	594032	rs12084736	T	0.00159027	rs12562937	T	0.0033726
cg00580689	1	0.000340382	0.0006	4	294119	rs569922	C	-2.07166e-05	rs12032662	C	-0.000460205	rs705272	G	0.000645221	rs17642754	C	5.15461e-05
cg00581017	1	0.00823195	0.0008	4	230797	rs835365	T	-0.000771174	rs7521970	T	9.68848e-05	rs835382	T	-0.000128866	rs12758288	T	0.0001811
cg00581154	1	0.0205433	0.0017	7	210329	rs11577655	T	-0.0086666	rs16823551	A	-0.0155407	rs12135062	T	0.00016411	rs2651925	G	0.000806538	rs10797384	G	-0.000639451	rs2455109	T	-0.00279825	rs4648453	T	0.00304701
cg00581482	1	0.00102122	0.0008	1	350137	rs4845618	G	0.000908914
cg00581541	1	0.00217783	0.0016	1	214441	rs12143810	C	0.00244457
cg00581603	1	0.031482	0.0017	10	277830	rs11206061	C	0.000198271	rs13375034	C	0.012345	rs7555050	A	0.00676755	rs17107654	G	0.00551842	rs11588200	T	0.00149457	rs499195	C	0.00342203	rs12723536	G	0.00100891	rs515857	T	0.00682749	rs480299	G	0.00146589	rs1679965	T	-0.000122006
cg00581617	1	0.00237999	0.0007	1	340115	rs12081177	T	-0.00234794
cg00582671	1	2.20941e-05	0.0014	2	1271498	rs4970405	G	-3.07976e-05	rs1695824	C	0.000753923
cg00582902	1	0.00615247	0.002	3	125714	rs965361	T	0.00414639	rs10754358	C	-0.00514982	rs6695248	T	-0.00411656
cg00582948	1	0.000125404	0.0018	6	214406	rs2473344	T	0.000743518	rs6429737	G	-0.000644299	rs2496338	C	-0.000888951	rs17368978	G	-0.000903625	rs6700655	A	0.00112244	rs4646070	G	-0.00410072
cg00583068	1	0.000134965	0.0019	6	181595	rs12081821	G	0.000682975	rs12144503	A	-0.0012736	rs10915708	A	0.0013909	rs12124401	G	-0.00124311	rs6675980	T	0.000383761	rs1465767	C	0.00114614
cg00583147	1	0.00368467	0.0015	1	101916	rs12048110	T	-0.00210466
cg00583332	1	0.00198717	0.0006	1	363928	rs2282713	A	-0.000918826
cg00583526	1	0.000289427	0.0015	2	286864	rs7542011	T	0.00226165	rs733893	G	-5.07224e-05
cg00583535	1	0.0438274	0.0021	7	107174	rs831753	A	-0.00100056	rs6660096	G	-0.00545641	rs4915220	C	-0.00340559	rs12045948	C	-0.00434298	rs1534052	T	-0.005173	rs1592085	A	-0.00270776	rs6667912	G	0.00190422
cg00583861	1	0.0530705	0.0009	4	208949	rs4949434	T	-0.00284879	rs4072885	T	-0.00247749	rs3753613	T	0.000780882	rs3817398	T	6.18669e-05
cg00584000	1	0.0035821	0.001	2	278367	rs2999531	C	0.000602498	rs3007700	T	-0.00110021
cg00584008	1	0.00204348	0.0003	4	266168	rs3850616	T	0.000156046	rs7536291	A	2.14799e-05	rs11807	C	0.000148064	rs1009437	A	0.000532517
cg00584416	1	0.00214434	0.0005	1	375394	rs1000528	C	0.00068095
cg00584602	1	0.00611127	0.0012	2	294119	rs705272	G	-0.00373665	rs580771	C	-8.66747e-05
cg00584713	1	0.012118	0.0007	4	190982	rs6680470	A	-0.000234619	rs3738805	T	0.000343463	rs10779598	A	0.00138788	rs6674933	G	-0.000634917
cg00584815	1	0.00186239	0.0016	1	233293	rs4660357	T	0.00210125
cg00584868	1	0.00243287	0.0007	1	365561	rs12023660	T	0.00152922
cg00585901	1	0.00607659	0.0009	4	446809	rs4971066	G	0.000119852	rs10157801	G	0.000713547	rs11264286	A	-7.40472e-05	rs13376333	T	-0.00104118
cg00586058	1	0.126847	0.0041	2	202174	rs11584168	T	0.0294505	rs4920628	C	0.00219792
cg00587890	1	0.026097	0.0024	4	286589	rs1883606	C	-0.00362792	rs10864393	A	-0.00237846	rs3789529	G	-0.000798133	rs11121187	T	0.000687083
cg00589002	1	0.0447691	0.0022	5	266561	rs3765730	A	-0.00206668	rs12027041	C	-0.00540928	rs1128474	G	-0.000508421	rs4276857	C	-0.000172221	rs4364818	T	0.00256148
cg00589412	1	4.78025e-05	0.0023	3	169047	rs11808365	T	0.000466765	rs6691613	G	-0.000233422	rs14130	G	-0.000303769
cg00590817	1	0.00297667	0.0017	1	180595	rs11121152	C	-0.00227725
cg00591489	1	0.00153944	0.0004	2	188783	rs9328948	T	0.000654715	rs9729036	G	0.000205135
cg00594099	1	0.00182783	0.0006	1	698260	rs1292081	G	-0.001278
cg00594907	1	0.034731	0.001	5	159812	rs942969	G	0.00505209	rs914999	G	-0.00134692	rs6577539	G	-0.000622015	rs11806366	C	0.000396394	rs17389948	T	0.000578713
cg00594952	1	0.00560137	0.0019	3	208096	rs4332353	A	0.000850744	rs7524868	G	0.000636745	rs16827546	T	0.00440348
cg00596048	1	0.138345	0.0007	7	173419	rs10749805	G	0.00908843	rs11209971	A	0.000880566	rs6693260	T	0.00194756	rs1317557	T	0.00142005	rs10889978	G	-0.00120722	rs12040046	G	-0.000267578	rs11209858	G	5.09183e-05
cg00597687	1	0.000316828	0.0019	2	237092	rs12046145	A	0.00246991	rs11208197	T	0.00852117
cg00599376	1	0.000182588	0.0003	4	623868	rs7518859	T	7.10538e-05	rs760588	G	2.65401e-05	rs12404612	C	-0.000468668	rs204058	T	-9.71031e-05
cg00599702	1	0.0053984	0.0032	5	114093	rs10799079	T	-0.00237474	rs10915027	G	-0.00133373	rs11804863	T	-0.00173955	rs1228833	A	0.00295265	rs6425864	T	-0.00185884
cg00600454	1	0.212697	0.003	6	187457	rs17127207	C	-0.015231	rs17127197	G	-0.0407604	rs17127189	T	-0.0120057	rs517136	T	-0.00491299	rs12403317	T	-0.00938659	rs2935410	T	-0.00405962
cg00600854	1	0.055005	0.0019	6	151990	rs4131507	C	0.000508088	rs4408122	T	0.0101321	rs9426494	C	0.00122386	rs4654497	T	-0.00475778	rs4654501	G	0.00150857	rs3856168	T	-0.00135271
cg00601916	1	0.00526234	0.0015	1	414684	rs1472554	G	-0.00128734
cg00606914	1	0.00189739	0.0002	1	190315	rs473412	A	0.000467869
cg00609097	1	0.00155501	0.0003	1	522417	rs17410308	A	-0.000677639
cg00609227	1	0.0162886	0.001	6	430042	rs16845638	A	0.0047999	rs12741523	T	0.00303053	rs17514975	C	0.00151686	rs2816330	A	0.00246747	rs17573756	C	-0.00255729	rs360074	A	0.0012516
cg00611192	1	0.00400051	0.0015	6	669183	rs6659450	T	-0.00118771	rs12059571	T	-0.00134824	rs11205405	G	-0.00138568	rs4294448	C	-0.00029497	rs2186205	G	1.31008e-05	rs6587475	C	-0.000184043
cg00613344	1	0.000398103	0.0008	1	295276	rs3008653	G	-0.000366778
cg00615145	1	0.000325019	0.0009	3	156798	rs1176535	A	0.000315482	rs17404670	A	-0.00037235	rs7521028	T	7.09313e-05
cg00615260	1	0.0002192	0.0003	4	287384	rs4660731	G	-0.000107906	rs1098182	G	-0.000186213	rs7549876	T	8.89871e-05	rs12098084	C	0.000344128
cg00616624	1	0.000413812	0.0023	5	384539	rs2811989	T	5.12501e-05	rs4649100	C	-0.00194062	rs7517283	A	-0.000827268	rs4649097	G	0.000337016	rs2038027	A	-0.0018096
cg00617305	1	0.00341354	0.0007	5	276091	rs16849387	G	0.000763318	rs2644128	G	-0.000157431	rs2820306	G	0.000347935	rs10800803	A	1.27676e-05	rs12048682	G	-0.000498099
cg00618291	1	0.00270147	0.0009	1	371351	rs6698680	G	0.00137838
cg00619207	1	0.0570887	0.0015	5	105370	rs639210	T	0.00119037	rs9970286	A	-0.00716586	rs2297703	G	-0.00109428	rs1886652	C	-0.00975024	rs11102223	T	0.00215552
cg00620223	1	0.00169463	0.0011	1	171290	rs12747035	G	-0.00137918
cg00624908	1	0.00238277	0.0004	5	194753	rs5024246	A	-0.000367127	rs4648500	A	-0.000134597	rs2483239	G	0.000191708	rs2493275	A	-0.000213557	rs12085231	A	-0.000200181
cg00625425	1	0.0476368	0.0027	4	79584	rs1886836	T	-0.00104491	rs7555907	G	-0.00918484	rs2765265	T	-0.00104158	rs10889316	T	-0.00660655
cg00625963	1	2.19739e-05	0.0016	2	1041467	rs610368	G	-0.000690903	rs12749138	T	0.000302438
cg00626119	1	0.0013203	0.001	8	339190	rs2735657	C	0.00201133	rs16837660	T	-0.00063192	rs11264579	C	-0.00183384	rs865239	G	-6.15434e-05	rs4233513	T	0.00187152	rs1046650	G	-0.000576729	rs6679776	C	-0.000135615	rs6427339	T	-0.00128924
cg00628228	1	0.00351835	0.001	1	145205	rs858486	T	0.00137696
cg00630164	1	0.00165637	0.0006	7	179436	rs823671	C	-0.00069043	rs12408769	A	0.00010832	rs4660175	T	5.02878e-05	rs6661888	A	-0.000704376	rs3767944	C	-0.000312016	rs944940	T	-0.000141504	rs11209020	G	0.000344082
cg00630249	1	0.00286187	0.0004	2	261724	rs7536291	A	0.000333374	rs11583330	T	0.000120719
cg00630958	1	0.00217261	0.003	1	165693	rs3790431	G	-0.00442869
cg00631482	1	0.00214854	0.0015	1	145370	rs7550977	A	0.00438515
cg00634145	1	0.00151533	0.0003	1	512739	rs11264363	G	0.000804355
cg00635299	1	0.00500638	0.0014	2	221992	rs11118490	T	0.0016289	rs2577152	C	-0.00205926
cg00643651	1	0.000594838	0.0016	4	143150	rs6700721	G	0.000904999	rs10802248	A	0.000748694	rs12031183	G	0.000353763	rs12042340	T	-0.00155083
cg00644814	1	0.000752549	0.0018	4	428269	rs3007421	A	0.00057396	rs4587589	T	3.4171e-05	rs6678681	A	-0.000801061	rs709209	G	-0.00155321
cg00644823	1	0.00252858	0.0022	1	173165	rs6428604	T	0.00358491
cg00644847	1	0.05426	0.0046	4	271998	rs277670	T	-0.0104405	rs406028	C	-0.00127213	rs406619	T	-0.00203338	rs277686	G	-0.000135414
cg00645010	1	0.0421801	0.0038	3	1271498	rs2980319	A	-0.00163222	rs2980300	T	-0.00227121	rs11240777	A	-0.00862046
cg00645626	1	0.000501404	0.0007	3	182651	rs12086466	T	0.00024738	rs10797842	G	0.000224707	rs10911216	C	-0.000748075
cg00645628	1	0.00711572	0.0015	8	218278	rs6660837	A	0.00376909	rs6703699	A	5.16586e-05	rs3181088	T	0.00123644	rs6673745	T	5.18021e-05	rs12033114	A	0.000215351	rs12135888	C	0.000160754	rs17403878	T	-0.000615816	rs7541397	G	0.000221575
cg00645897	1	0.00438746	0.0004	1	417495	rs11542623	T	0.000560901
cg00646200	1	0.00628312	0.0035	3	2544303	rs6702272	A	-0.0115314	rs12133555	G	-0.00284054	rs7521768	C	-0.00277959
cg00646396	1	0.0760419	0.0018	8	289669	rs3819033	A	-0.00165836	rs11247868	A	-0.00355414	rs12732022	A	-0.0136281	rs11247870	A	-0.00246752	rs6676630	T	-0.00695277	rs12122527	A	0.000580825	rs11247854	G	0.00414693	rs6674410	T	0.0026775
cg00646546	1	0.00878719	0.0007	3	287597	rs1869972	A	-0.000130269	rs2842933	A	-9.7062e-06	rs2377041	T	-0.000745798
cg00647004	1	0.0538613	0.0025	7	1337489	rs6702272	A	-0.0124389	rs10888464	A	0.0239202	rs12060830	C	0.0102106	rs11585955	G	0.000143756	rs3118120	G	-0.0132717	rs16835254	G	0.00176032	rs12403795	T	0.00454231
cg00647217	1	0.00243029	0.0011	1	116737	rs10800074	T	0.00186871
cg00647233	1	0.00881179	0.0018	3	133140	rs4440829	A	0.00274831	rs9792946	G	0.000877115	rs9628650	G	-0.000385935
cg00647769	1	0.00150382	0.0006	5	147561	rs7553837	A	0.000242748	rs3795454	A	-0.000337447	rs16846842	G	-0.000518156	rs6687807	G	9.13485e-05	rs12405828	A	8.9537e-05
cg00647859	1	0.000467658	0.0008	3	137898	rs2756206	C	-0.000141572	rs2756199	C	-4.40492e-05	rs534817	A	-0.000103174
cg00647881	1	0.000863652	0.0003	7	338679	rs16835437	G	0.000611233	rs7518306	G	0.000448846	rs3790411	G	-0.000435263	rs10797056	A	-6.81586e-05	rs3014843	G	0.000103073	rs12043280	T	-0.000479843	rs10082235	T	0.000297169
cg00648005	1	0.310666	0.0014	7	171877	rs769902	C	-0.00362986	rs707452	T	-0.00799811	rs875996	T	-0.00204772	rs875995	T	0.000793205	rs4908526	T	-0.00582441	rs1612895	G	-0.00537254	rs12726360	C	0.00253596
cg00648152	1	0.000173291	0.0004	7	291630	rs1339767	C	3.0298e-06	rs12741632	T	-0.000112709	rs16823037	T	-0.000318533	rs3917925	A	-0.000363479	rs4078261	T	0.000322503	rs12068612	T	-0.000170509	rs10752589	T	0.000328161
cg00648558	1	0.00678069	0.0005	2	197706	rs9426007	T	0.000512957	rs4271177	T	-0.000208307
cg00648573	1	0.00235037	0.0007	1	1271498	rs4970431	A	0.00290743
cg00649515	1	0.00219767	0.0004	1	224516	rs16831389	T	0.0018043
cg00649606	1	0.00108946	0.0005	1	142592	rs10919171	G	0.00324633
cg00650088	1	0.0020067	0.0003	6	147561	rs3768419	G	-0.000371809	rs1801783	C	-0.000246509	rs1888828	C	-0.000405993	rs4263966	C	0.000445852	rs10916077	A	-2.18595e-05	rs743604	T	-2.08751e-05
cg00650762	1	1.489e-05	0.0006	2	159855	rs17486657	T	0.000261685	rs629409	T	-8.2445e-06
cg00650876	1	9.84972e-05	0.0002	6	339551	rs11811635	T	-0.000164336	rs1951918	A	0.000736215	rs6700677	T	-0.00118844	rs1359292	T	0.000713317	rs12045479	A	4.63937e-05	rs17381767	T	0.000142687
cg00651103	1	0.000863165	0.0003	8	196097	rs11581329	T	0.000105135	rs4660522	C	-0.000360082	rs2996013	G	-0.00027365	rs11210026	C	-8.65801e-05	rs2810569	T	2.68835e-05	rs4262533	A	-0.00010898	rs2104958	G	-0.00014561	rs2275931	T	-0.000271503
cg00651912	1	0.00103898	0.0008	1	213802	rs6698333	T	0.00105737
cg00652727	1	0.000277237	0.001	1	237739	rs12401387	T	0.000282476
cg00653085	1	0.0279838	0.0018	4	355144	rs481440	C	-0.00565977	rs7518390	C	0.00158795	rs12038438	T	0.000916564	rs1288397	G	0.000663069
cg00653179	1	0.000547279	0.0019	2	69826	rs6429174	G	0.000949699	rs12757239	A	-0.000438056
cg00653565	1	0.000982498	0.0005	3	121629	rs2570367	C	-0.00038501	rs1527365	T	-0.000190537	rs3219123	A	0.000778815
cg00653615	1	0.0214305	0.001	8	663688	rs2864700	C	-0.00110846	rs11204762	G	2.54851e-05	rs11204774	A	-0.00502353	rs3754210	T	0.00171376	rs267734	C	-0.000269996	rs10305710	T	-0.00259215	rs2800953	G	0.0008012	rs3811409	C	-0.000273669
cg00653744	1	0.00222878	0.0004	10	387541	rs3767923	C	-0.00130732	rs4573505	T	0.000343085	rs3924486	T	-0.000447306	rs2982313	A	-0.000549509	rs3767880	A	-0.000367258	rs807262	G	-0.00014278	rs710830	C	-0.000471428	rs6694897	A	-0.000151043	rs926438	C	2.39207e-05	rs4659382	G	0.000452875
cg00653960	1	0.000202993	0.0004	3	242294	rs11121855	G	0.000542176	rs2295283	A	-2.77592e-05	rs2180180	T	7.39176e-05
cg00654657	1	0.000982733	0.0007	7	137899	rs712902	G	-0.00207154	rs17120147	G	0.00501643	rs1456178	G	0.00176831	rs819766	G	0.00107112	rs1350156	G	-0.00106765	rs2219257	T	-0.0026521	rs7552700	T	0.000865943
cg00654709	1	0.000900218	0.0008	3	342235	rs12118262	T	-0.00032061	rs2391228	A	-0.000624874	rs495580	G	-0.000301396
cg00655913	1	0.00262317	0.0008	1	351964	rs12144495	G	0.00143363
cg00656410	1	0.000998804	0.0012	6	1271498	rs11260554	T	-5.60389e-05	rs7519837	T	0.000217765	rs3817856	T	0.000565221	rs2281173	A	-0.00140504	rs10907187	A	0.000214303	rs2459994	T	2.22234e-05
cg00656728	1	0.0095222	0.0016	3	326944	rs885846	A	0.00301834	rs3818727	A	0.00200191	rs10789415	A	0.00281839
cg00656881	1	0.0147956	0.0018	1	379415	rs385039	G	0.00198096
cg00657094	1	0.0601464	0.0027	2	1271498	rs3813199	A	-0.00947175	rs10907175	C	-0.00214003
cg00657694	1	0.00126114	0.0006	5	133124	rs6687243	A	2.79255e-05	rs1715780	C	0.00023453	rs12042340	T	-0.00020882	rs7518092	A	-0.000209601	rs6683746	T	-0.000851892
cg00657706	1	0.00174372	0.0009	1	356547	rs3006423	C	0.00206998
cg00657871	1	0.000295536	0.0009	2	143127	rs12027538	A	0.000693275	rs818517	A	-0.000163922
cg00658007	1	0.0022363	0.0007	2	183470	rs7527396	A	-0.000579925	rs10863897	A	0.000443127
cg00658151	1	0.0276402	0.0031	7	184739	rs947650	C	-0.00972442	rs4949324	G	0.00206641	rs6695189	T	0.0101249	rs12757735	A	0.00223081	rs12745813	G	-0.000105775	rs10914221	A	-0.000314447	rs4949188	T	0.000453598
cg00659035	1	0.010397	0.0003	6	367026	rs12744222	T	-0.000104602	rs803301	A	-0.000187199	rs7514417	G	-0.00010072	rs12081177	T	0.00116639	rs12040971	T	-0.000282787	rs448385	A	0.000659887
cg00659878	1	0.000906968	0.0007	4	215593	rs16850044	C	0.00126198	rs12738647	T	4.3028e-05	rs4925489	A	0.00176525	rs10916480	G	-0.00216686
cg00660163	1	0.00272706	0.0005	5	413648	rs12081057	T	4.66748e-05	rs572609	T	0.000430603	rs759330	G	-0.00036114	rs2287024	A	-0.000712021	rs1749405	G	0.000117587
cg00660168	1	0.0034723	0.0016	1	314365	rs17448182	T	0.00356916
cg00660251	1	0.00778964	0.0008	2	160649	rs12136622	G	-0.00115145	rs6428558	C	0.000310499
cg00660272	1	4.75228e-05	0.0007	10	466096	rs9424398	T	-0.000408078	rs3211051	G	0.000164131	rs1043880	C	1.53847e-05	rs2076346	C	0.000308769	rs6424148	C	0.000188358	rs4649167	T	0.000309572	rs4649168	T	0.000532534	rs10799801	G	-5.6734e-06	rs2864705	C	-0.000318183	rs2502450	T	9.31205e-05
cg00660626	1	0.00299828	0.0006	4	421659	rs262669	A	-0.00011276	rs385039	G	-0.000292671	rs12562937	T	-8.03993e-05	rs2840531	T	-0.000846188
cg00660693	1	1.15459e-05	0.0011	2	294786	rs16823352	A	-0.00177467	rs2377041	T	-0.000125272
cg00660701	1	0.00418136	0.0007	6	176901	rs4920355	G	0.00143107	rs6696928	A	-0.00106268	rs11203277	C	-0.000209768	rs2235928	G	-0.00177165	rs11203290	T	-0.000197445	rs10157387	C	0.000234347
cg00661564	1	0.00108336	0.0006	1	256651	rs1543408	G	0.000925608
cg00661620	1	0.00160037	0.0005	1	358453	rs11164838	T	0.000874612
cg00662489	1	3.31043e-05	0.0007	1	387541	rs3767880	A	0.000364648
cg00662647	1	0.00320226	0.0004	6	140198	rs4027079	G	0.000412835	rs622815	C	-0.000616371	rs10910387	C	0.000674083	rs559791	A	-0.000340742	rs7552485	C	0.000874289	rs12073596	A	0.000217752
cg00662684	1	0.00308644	0.001	2	342712	rs12144632	A	-0.000228541	rs2770191	T	-0.00165312
cg00662782	1	0.00245268	0.0009	1	394780	rs11260867	G	0.00150722
cg00663000	1	0.0067263	0.001	5	326249	rs11264286	A	-0.00410228	rs4845407	G	-0.000279876	rs10908445	A	-0.000324809	rs10908456	A	-0.00116102	rs10157801	G	-0.000248471
cg00663575	1	4.86216e-05	0.0021	2	176089	rs16823551	A	-0.00191332	rs2483266	C	-0.000386705
cg00663739	1	0.000923031	0.0008	5	379314	rs6699315	G	0.000194024	rs4659821	C	0.000964797	rs4659656	C	0.000130098	rs10157739	G	0.000364795	rs1305556	A	0.000185927
cg00664023	1	0.00150158	0.0006	2	223993	rs10157254	C	-0.000268995	rs2391391	A	0.000725223
cg00664416	1	0.000189458	0.0021	3	313044	rs640218	A	-0.000462963	rs658024	G	0.00168092	rs17463411	T	0.00113119
cg00664418	1	0.00152281	0.0015	1	296278	rs11121985	T	0.00201114
cg00664666	1	0.000324303	0.0014	4	208275	rs4925619	G	-0.000975362	rs1771918	A	-0.000360367	rs6691539	T	-0.0015325	rs11802371	G	-9.38398e-05
cg00664682	1	2.69999e-07	0.0006	4	209778	rs823066	A	6.80467e-05	rs947211	A	0.000134051	rs1772153	T	0.00011596	rs823092	A	0.000167356
cg00665106	1	0.0348476	0.0039	1	115950	rs17469306	T	-0.00400275
cg00665114	1	0.00314722	0.002	1	95563	rs10489314	T	-0.0109488
cg00666446	1	0.00274816	0.0005	3	259711	rs2642960	G	-5.11928e-05	rs12027638	A	-0.00028837	rs7555638	T	-0.000350101
cg00666640	1	0.229167	0.0033	5	186256	rs10888356	A	-0.0176562	rs7525344	A	-0.000899809	rs10888362	G	-0.0125763	rs4642918	G	-0.000238488	rs6587462	A	0.00172915
cg00666641	1	0.795094	0.0029	6	144969	rs3006480	T	-0.0480499	rs3006485	A	-0.113891	rs11205279	T	-0.082823	rs3806232	C	-0.136676	rs2916197	G	-0.000450546	rs2771118	G	0.00365269
cg00666978	1	0.00453038	0.0003	3	627609	rs4970988	A	-0.000128133	rs2256355	C	-1.40851e-05	rs2228099	G	-0.000273384
cg00667000	1	0.00383372	0.0006	1	514979	rs7524082	C	0.00064158
cg00667048	1	0.00189667	0.0017	1	402795	rs12031614	T	0.0014663
cg00667343	1	0.32857	0.0025	3	209341	rs3124064	T	0.0267394	rs12064941	C	0.00249402	rs13375954	T	0.023059
cg00667647	1	0.0508707	0.0006	6	176294	rs10923715	A	0.000715723	rs12021830	C	0.00145335	rs10494218	T	0.000239908	rs17185989	A	-0.000648882	rs2885226	C	0.000510435	rs10802074	G	0.00165031
cg00667789	1	0.00657348	0.0016	6	147447	rs638065	T	0.00571664	rs6587830	C	-0.000228265	rs11590757	T	-0.00208021	rs17117699	C	-0.00376594	rs6667614	C	-0.00195836	rs6701474	G	-0.00067797
cg00667862	1	0.00173875	0.0012	1	173165	rs10922924	A	-0.00119494
cg00667938	1	0.000971898	0.0032	1	301805	rs640218	A	-0.00131827
cg00668034	1	0.00235781	0.0047	1	466932	rs17362501	T	-0.00711242
cg00668227	1	0.00101968	0.0005	5	608291	rs979383	C	0.000758418	rs9425961	C	0.000740017	rs12060631	T	0.000365897	rs17542433	G	-0.000335136	rs9425886	T	-0.000112624
cg00668303	1	0.00521323	0.0026	10	169839	rs2075423	T	0.00515729	rs17712208	A	-0.00093481	rs7548778	T	-0.000889161	rs11802122	T	-0.000950739	rs10494973	G	-0.00569181	rs2075425	G	5.5494e-05	rs6540808	G	0.0277615	rs1073569	C	0.00177594	rs1431989	A	0.0165911	rs6701215	A	-0.00251461
cg00668515	1	0.0382634	0.0013	6	268980	rs17538400	T	0.00512923	rs17538288	A	-0.00492346	rs2789939	C	0.0115396	rs2039780	A	0.00129492	rs2241096	A	-8.91198e-05	rs17535882	T	-0.000588124
cg00668525	1	0.000838278	0.0004	4	119209	rs11164839	G	-9.43297e-05	rs6664424	A	-0.000270045	rs963911	G	-0.000229921	rs11164935	A	-0.000427142
cg00669623	1	0.0363584	0.0015	3	914570	rs2281173	A	0.00385576	rs9786963	T	0.00689751	rs7513222	A	0.000117699
cg00672802	1	0.00221008	0.0009	1	430042	rs2816330	A	0.00129093
cg00673963	1	0.0108111	0.0003	3	260155	rs12760400	G	0.000875091	rs4504908	G	0	rs7514752	G	0.000493788
cg00679738	1	0.000515961	0.0006	3	182507	rs11122192	G	0.000676776	rs10864669	G	-6.33966e-05	rs7514972	C	-0.000183184
cg00682386	1	0.0012077	0.0009	1	179436	rs11209020	G	0.00137541
cg00683961	1	0.0101491	0.0004	6	302790	rs2303875	C	0.000235347	rs10776807	G	0.000250413	rs1149175	A	0.000338888	rs7536292	C	-0.000667083	rs1009437	A	0.00138654	rs599839	G	-7.90839e-05
cg00687095	1	0.00374469	0.0002	8	366950	rs791743	G	0.000556654	rs7535769	A	0.000216473	rs12145703	G	0.000824836	rs191606	G	0.000307466	rs2502837	C	-0.00120298	rs2481653	A	-0.00260663	rs2504489	T	-0.00120719	rs12041226	T	-0.000128039
cg00688323	1	0.0440029	0.002	10	1337489	rs3106121	A	-0.00609446	rs17643644	A	-0.00214772	rs3767628	G	-0.00345155	rs12060830	C	-0.00881557	rs12073359	C	-0.00260991	rs1964542	C	-0.0013769	rs7521768	C	-0.00123336	rs6692738	A	0.00137825	rs16835254	G	-0.00313444	rs6702272	A	-0.0255075
cg00688630	1	9.71493e-08	0.0017	2	201860	rs11586962	T	-0.000256727	rs2039789	G	-0.000268749
cg00689010	1	0.000158891	0.0007	2	233628	rs6699059	A	-0.000251013	rs16831647	T	0.000160568
cg00689868	1	0.00104297	0.0005	1	203584	rs477198	T	-0.000822941
cg00690392	1	0.00188204	0.0011	1	229447	rs17561221	G	0.0035272
cg00690400	1	0.00211212	0.001	1	208846	rs6661403	T	-0.00131098
cg00690431	1	0.000394893	0.0013	2	266806	rs12124257	C	0.00221049	rs2223328	A	0.000383614
cg00690710	1	0.0585191	0.0047	9	186164	rs1738026	T	0.000825235	rs4483432	T	0.00762743	rs4912058	G	0.00271555	rs4912069	A	0.00670039	rs6694099	A	-0.0134039	rs3748756	T	8.18018e-05	rs710882	A	0.00800277	rs10917240	G	0.00199788	rs17477654	G	-0.000282347
cg00690746	1	0.00173703	0.0005	1	250522	rs907189	G	-0.00187805
cg00690929	1	0.00435736	0.0016	7	208093	rs707452	T	-0.00372821	rs3737669	G	-0.000507059	rs6693258	T	-0.000213145	rs17392147	C	-0.000886557	rs4243826	A	-0.00163049	rs2274333	G	-0.0017646	rs6577556	C	-0.00160206
cg00691125	1	0.00201489	0.0007	1	142592	rs6015	A	0.001814
cg00691240	1	0.00458608	0.0025	4	563872	rs2992177	C	0.00123649	rs2795004	A	0.00515805	rs4926909	T	0.00281186	rs2809925	G	-0.000805687
cg00691671	1	0.441396	0.0035	9	170219	rs10749749	C	0.00032385	rs17127169	G	0.0978186	rs17127197	G	-0.00373447	rs17127207	C	0.012274	rs11208538	C	-0.00258974	rs517136	T	0.000541092	rs12063205	G	0.00504402	rs3915922	G	0.000839587	rs17127141	A	-0.0568462
cg00692173	1	0.0132023	0.0022	3	259639	rs12038438	T	-0.00467739	rs4926573	C	0.00712233	rs2050696	G	0.00395601
cg00692367	1	0.269057	0.0032	9	183470	rs7527404	T	0.00385469	rs12041942	G	0.0139195	rs894984	A	0.0219579	rs11119748	G	-4.81784e-05	rs12078629	A	0.01091	rs11119744	A	-0.000472629	rs1419090	C	0.00718597	rs7553035	T	0.00272695	rs1020334	C	-0.00458136
cg00692462	1	0.00125697	0.0018	5	88080	rs16839502	T	0.00130055	rs3820250	T	-0.00133141	rs3766964	C	0.00168087	rs10799257	C	0.000441562	rs11588881	T	-0.00133718
cg00692549	1	4.82311e-05	0.0007	5	343767	rs968545	T	0.000828046	rs7517230	T	-0.000326106	rs12755921	A	0.000396534	rs2273336	C	0.00139123	rs1280995	A	0.00013598
cg00693837	1	0.00190561	0.0021	1	1088336	rs695161	G	-0.00302793
cg00693978	1	0.0628734	0.0013	3	138386	rs692963	T	-0.00230681	rs2031481	C	-0.00307902	rs11240095	A	-0.00351431
cg00694324	1	0.00740556	0.0006	3	443546	rs156847	G	-0.000651247	rs12567262	G	-0.000509309	rs6693451	C	-0.000339408
cg00694336	1	5.78593e-05	0.0007	1	365374	rs878129	T	-0.000265432
cg00694357	1	0.00170872	0.0003	5	351509	rs4745	A	0.00025443	rs1061122	T	0.000173865	rs13376333	T	-0.000280926	rs1218577	C	-0.000129734	rs16836414	G	-0.00012105
cg00695077	1	0.00170768	0.0005	1	550881	rs1767523	G	-0.000511982
cg00695214	1	0.0177403	0.0006	7	1241804	rs9439462	T	0.00050338	rs1695824	C	0.000149403	rs2765021	C	0.00242973	rs6603788	T	0.000876702	rs11260568	C	0.000416785	rs6603785	T	0.000616567	rs11260554	T	-0.000218015
cg00695362	1	0.000740481	0.0007	2	391107	rs3131683	T	-0.000752195	rs3117092	T	6.3432e-05
cg00695391	1	0.0623582	0.0033	3	514081	rs4474198	T	-0.0155251	rs2495368	G	0.0222838	rs10910086	G	0.00141998
cg00695760	1	0.072021	0.0051	6	112304	rs3767542	G	-0.00963826	rs927900	C	-0.000522709	rs7527761	C	-0.00145867	rs481298	A	-0.000207647	rs12753908	T	-0.0084333	rs3888929	A	-0.000302462
cg00696901	1	0.000182428	0.0007	7	279797	rs10458459	T	0.000312952	rs1936930	C	0.000202967	rs12739961	T	0.000380289	rs12564854	A	-0.000137478	rs1088716	C	-0.000799203	rs773614	T	-0.000379278	rs2147599	C	0.000269431
cg00696930	1	0.020506	0.0045	4	156085	rs16860518	A	0.00237164	rs4652783	G	-0.00115422	rs2021958	A	0.0138542	rs1360704	C	-0.00276938
cg00697033	1	0.00193513	0.0006	1	390136	rs11581176	G	-0.00108168
cg00697486	1	0.0633117	0.0054	5	152480	rs1005112	T	-0.0057183	rs10489575	C	0.00496377	rs6424277	T	0.00229388	rs6424276	C	0.00115825	rs1125642	A	-0.0130503
cg00698051	1	9.42996e-07	0.0023	2	963322	rs12074413	G	0.000838986	rs6656410	T	-0.00119923
cg00698169	1	0.0100262	0.0018	4	294786	rs1563469	A	0.00406912	rs729045	G	-0.000649467	rs2606414	T	-0.00074379	rs6659552	C	0.000851426
cg00699569	1	0.0096079	0.005	1	106021	rs6427386	A	0.00568333
cg00699898	1	0.0100731	0.0019	7	1271498	rs11260554	T	-0.00451676	rs10907175	C	-0.00526163	rs4970405	G	-0.000857389	rs1240743	C	-0.00175594	rs3737628	C	9.334e-05	rs10907187	A	0.000134053	rs13303201	A	0.000570447
cg00699919	1	0.00979863	0.0012	3	355144	rs7538795	G	-0.00251983	rs16828104	T	-0.000802579	rs16860204	T	-0.000744826
cg00699997	1	0.000449556	0.0016	3	997713	rs10923931	T	0.000879454	rs835575	T	0.00113598	rs2793823	A	0.00060763
cg00700041	1	0.000241001	0.0012	5	156981	rs2282188	C	-0.000535807	rs12750399	A	-0.00117325	rs10803381	A	-0.000786101	rs1261025	G	0.000684475	rs2788749	C	0.000507722
cg00700214	1	3.54247e-05	0.0038	1	105717	rs4916188	C	-0.00210361
cg00700455	1	0.0331774	0.0008	6	185009	rs3766588	T	-0.000416584	rs4333869	A	-0.00100419	rs10875248	C	-0.000357023	rs12563730	G	0.000655772	rs11166324	C	-0.001371	rs2392072	A	-0.00167053
cg00700866	1	0.0279507	0.0017	6	255874	rs4653311	A	0.0062831	rs11264081	T	0.0041275	rs7535432	A	0.000962288	rs10908357	C	0.0015381	rs4653300	T	-0.00554685	rs4653328	T	0.000948219
cg00701051	1	0.186892	0.0027	5	758527	rs3121125	C	-0.0183761	rs10797649	A	-0.00178954	rs12091564	C	-0.0367178	rs10218795	T	-0.00697779	rs704986	T	-0.00757578
cg00701741	1	0.00379712	0.0007	6	287885	rs1590314	T	0.000717358	rs674345	T	-0.000747003	rs496442	A	0.000362448	rs10489950	T	0.00100674	rs12406527	A	-0.000102453	rs17101968	T	1.59499e-05
cg00701856	1	0.000350881	0.0007	5	176633	rs10909924	G	0.000223919	rs10909927	C	0.00102524	rs16823551	A	-0.000186471	rs2255212	A	0.000368859	rs6685614	G	0.000104408
cg00702072	1	0.00442598	0.0016	3	155656	rs9326028	C	-0.00214717	rs2073109	T	-0.00120714	rs10888841	C	-6.10993e-05
cg00702126	1	0.00316862	0.0011	4	1271498	rs1240743	C	0.00110011	rs2281173	A	0.000927484	rs11260595	A	0.000280323	rs3121822	C	-0.000157791
cg00702307	1	0.00096307	0.0006	1	413541	rs1472554	G	0.000759835
cg00702325	1	0.00518748	0.0008	6	143611	rs16825533	G	0.00239828	rs1748023	G	-0.00427428	rs1748035	T	0.00036862	rs1886302	G	0.000119716	rs2526833	A	0.0016086	rs17458091	C	-7.73132e-05
cg00702417	1	0.0052712	0.0009	2	187189	rs11120805	G	-0.000445802	rs12142363	C	-0.000801806
cg00702489	1	0.0647872	0.0011	9	577138	rs4950522	G	0.00430908	rs10907374	C	0.000780358	rs2999603	G	-0.000564392	rs508233	G	0.00138663	rs11261247	G	-0.00184433	rs6674829	G	0.00117708	rs10900403	G	-0.000318383	rs11240142	T	-0.000190533	rs11576760	T	0.000775218
cg00702647	1	2.29052e-05	0.0005	5	166501	rs7549599	T	0.000260779	rs7549759	C	0.000235103	rs4661617	T	-0.000258204	rs10927753	T	-8.07845e-05	rs12562216	G	0.000186687
cg00702693	1	1.28597e-05	0.0006	1	496162	rs6427183	T	-0.000186992
cg00702837	1	0.00154234	0.0015	1	383537	rs2275085	C	0.00206006
cg00702877	1	3.1466e-05	0.0024	1	369577	rs10737170	C	0.000683512
cg00703019	1	0.00309724	0.0008	2	189657	rs11587880	C	0.000293545	rs17031578	C	0.00203847
cg00703260	1	0.00350835	0.0015	3	273310	rs298447	C	2.68212e-05	rs298454	A	0.00165934	rs3819033	A	-0.000558299
cg00704288	1	0.00639946	0.0004	5	209191	rs10789442	C	0.00151487	rs660899	T	-0.000938494	rs7549701	C	-8.07605e-05	rs11804031	G	-0.000124831	rs530373	A	-2.63939e-05
cg00706913	1	0.000505279	0.0016	3	194753	rs2493285	A	0.00173333	rs11584967	A	-0.00377936	rs4648486	T	9.06582e-05
cg00707317	1	0.0054637	0.0004	7	232926	rs2492287	A	-0.000546676	rs2702183	A	5.15873e-05	rs12129543	T	-0.000477719	rs6684015	G	-0.000628005	rs2788060	T	0.000607838	rs527825	A	-0.000818881	rs675220	C	-0.000114875
cg00709387	1	2.18657e-05	0.0006	1	467107	rs1935289	C	-0.000281919
cg00710004	1	0.00194644	0.0005	1	186464	rs4658693	T	0.00149477
cg00712409	1	0.0505596	0.0035	7	569826	rs1284373	T	0.00649567	rs1746661	T	0.00190547	rs979383	C	-0.0254829	rs12760548	G	-0.00618013	rs10914621	T	-0.00469384	rs360490	A	0.0027526	rs17542433	G	0.00602487
cg00712762	1	2.58282e-05	0.0009	1	728421	rs11264186	G	0.00120028
cg00712898	1	0.0010391	0.0005	1	273137	rs10494095	G	-0.000198677
cg00713005	1	0.00158639	0.0007	1	1034909	rs881393	C	-0.00118974
cg00713435	1	0.0170604	0.0021	4	218656	rs6704012	C	-0.000650257	rs12135664	T	0.0075332	rs2981881	C	0.000577171	rs16823352	A	-0.00374283
cg00713925	1	0.000398125	0.0009	5	294286	rs11264467	T	-0.000611814	rs7522948	A	0.00018339	rs4661040	G	0.000193248	rs11264449	C	-9.05624e-05	rs1171663	A	4.46803e-05
cg00714309	1	0.0149049	0.0026	4	624971	rs2809949	T	-0.00333096	rs6588416	T	-0.00156886	rs12748434	T	0.0102789	rs2273198	T	-0.00118989
cg00714874	1	0.0304858	0.0036	2	159316	rs1340978	A	-0.00248353	rs11746	A	-0.00391688
cg00714888	1	0.0277653	0.0026	7	176901	rs4920355	G	0.00660295	rs6696928	A	-0.00171651	rs12745538	G	-0.0123749	rs9435732	T	0.000813113	rs7530021	G	-0.0231761	rs2647185	G	-0.00177286	rs733785	C	0.00811
cg00715811	1	0.00214863	0.0004	5	179636	rs11577737	T	0.00015555	rs2141543	T	0.000638815	rs12563814	G	-0.000691659	rs7512998	C	-0.000828765	rs12133212	G	-0.00022655
cg00715999	1	0.00330576	0.0008	1	256280	rs2376495	G	-0.00134365
cg00716040	1	0.00914624	0.0019	3	222085	rs196416	T	0.00253165	rs196426	A	0.000289245	rs10489443	A	-0.00112829
cg00716660	1	4.04401e-28	0.0018	1	287102	rs7526329	C	0.000460422
cg00716675	1	0.00103497	0.0004	3	290973	rs11211383	G	0.000342524	rs11205944	C	-0.000704353	rs898982	G	-0.000102112
cg00717482	1	0.00218969	0.0004	1	106413	rs6670558	T	0.000747554
cg00717995	1	3.86085e-05	0.0003	10	268442	rs12123509	A	-0.000192719	rs1989951	A	0.000109786	rs161725	C	-0.000277062	rs12058010	T	-0.00038586	rs12071805	G	7.337e-07	rs12724890	G	-6.75231e-05	rs1890948	A	0.000140909	rs4660278	G	7.4264e-05	rs7550326	C	-0.0010521	rs17381720	T	-7.92979e-05
cg00718029	1	0.00613734	0.0007	1	188600	rs6698333	T	0.000672798
cg00718242	1	0.00316425	0.0023	2	193527	rs2250118	T	-0.00259515	rs17604852	T	0.00032109
cg00718333	1	0.000949665	0.0012	4	196738	rs657605	C	0.000998637	rs656843	C	0.000501452	rs639210	T	0.000138643	rs6685226	G	-0.000371568
cg00718581	1	0.0366483	0.0019	1	1038068	rs1999738	T	0.00649999
cg00718681	1	0.0020282	0.0026	1	345307	rs2340473	C	0.0037118
cg00719400	1	0.00577592	0.0004	8	247303	rs12077397	T	0.000231439	rs6691443	T	0.000309011	rs12070036	G	-0.000139382	rs12129350	G	0.000280623	rs9426580	A	-0.000295592	rs12728302	T	0.000403023	rs11805250	G	-0.00279936	rs6426482	G	-0.000419435
cg00719568	1	0.00210315	0.0023	1	376446	rs11102559	T	-0.00311739
cg00719685	1	0.000307674	0.0006	3	252328	rs2577152	C	-0.000716161	rs34406824	C	-0.00051864	rs12035921	C	0.000397974
cg00721080	1	0.00153183	0.002	2	630550	rs6693817	A	0.000922537	rs12403795	T	0.00177005
cg00721572	1	NaN	0.0005	1	577138	rs10907374	C	0.000622032
cg00721635	1	0.0137395	0.0042	4	368503	rs6703014	T	0.0175948	rs16835437	G	0.0068047	rs10082235	T	0.00490124	rs2879553	T	-0.00534398
cg00722329	1	0.0213219	0.0015	6	368903	rs2296442	T	-0.00190193	rs2246732	G	0.00135102	rs2985862	T	0.00199215	rs4486391	T	-0.000340227	rs3736330	T	-0.000425181	rs7545940	C	0.000225811
cg00722362	1	0.0565696	0.0013	4	375806	rs1050257	G	-0.00108383	rs12120737	C	-0.00383451	rs6604852	A	-0.00300949	rs10889024	A	0.0015057
cg00723277	1	0.00215887	0.0005	1	846243	rs12137317	G	-0.00136414
cg00723431	1	0.00147875	0.0005	6	108946	rs11591151	G	0.000152682	rs10910479	A	0.000384304	rs10910457	A	-0.000706894	rs17232429	A	6.71909e-05	rs572408	T	-3.66433e-05	rs610329	A	-0.000182106
cg00725089	1	0.0785601	0.0026	8	202936	rs2255009	C	-0.00629374	rs2244403	T	-0.0194899	rs2248569	A	0.00149153	rs2248698	T	0.00219	rs16825060	A	-0.00572765	rs2152385	C	-0.001686	rs6600426	A	0.00149322	rs4278342	A	-0.00123158
cg00725635	1	0.00154388	0.0018	1	471926	rs7552203	T	0.00340872
cg00728398	1	0.00189676	0.0004	1	338693	rs12023270	T	-0.000692802
cg00729875	1	0.0108693	0.0061	3	169281	rs7550217	G	-0.0010377	rs834984	G	-0.00207057	rs7528759	T	0.00524093
cg00730172	1	0.000511227	0.0012	5	160151	rs6689593	T	0.000136175	rs12022460	A	0.00117141	rs12401375	G	-0.000124398	rs3856226	T	-0.000448089	rs4233429	T	4.46742e-05
cg00730820	1	0.0372649	0.0016	6	697360	rs4075731	T	-0.00708747	rs1005413	C	0.000253574	rs12752623	T	0.000318441	rs10902656	C	0.000631838	rs4908343	G	-0.00197794	rs517249	A	0.0019379
cg00734567	1	0.0794513	0.002	5	197414	rs17399027	C	-0.0104164	rs821390	A	-0.0161306	rs417887	A	0.000937101	rs10493775	T	-0.00178092	rs821396	C	0.000696698
cg00737593	1	0.0414538	0.0025	4	134527	rs17387886	C	0.00740194	rs4306169	G	-0.00114535	rs16830164	G	0.00131682	rs841853	A	-0.00282409
cg00738178	1	0.0220825	0.0008	2	248444	rs7529265	A	0.00285847	rs13375034	C	0.000632221
cg00741410	1	0.00214532	0.0004	1	348898	rs4908904	C	-0.00107061
cg00745274	1	0.00088627	0.0008	2	168735	rs2271424	C	0.000774855	rs2137255	T	0.000119984
cg00746981	1	0.00010671	0.0006	6	375963	rs4233513	T	-0.000963676	rs2735657	C	-0.000446526	rs1046650	G	-0.000279839	rs11812062	A	-0.000724799	rs2644604	A	0.000195029	rs4661194	C	0.000486785
cg00747618	1	0.0061308	0.0024	3	161322	rs2386551	T	-0.00182131	rs2386550	C	-0.0031506	rs2386549	G	0.00277479
cg00750606	1	0.208764	0.0017	5	129328	rs4655223	G	-0.0156441	rs12407971	G	0.00498817	rs10799646	A	-0.0252217	rs10916814	T	0.00356239	rs1253885	C	-0.002702
cg00753692	1	0.000974342	0.001	1	238453	rs946074	T	-0.00121346
cg00754036	1	0.000253611	0.0022	1	369123	rs17031214	G	0.00305388
cg00754103	1	0.00140559	0.0004	4	179826	rs17421818	T	0.000509023	rs10494449	C	5.64428e-05	rs16851949	G	0.000557303	rs11585709	T	0.00058727
cg00754357	1	0.0137383	0.0021	5	338835	rs835344	A	-0.000297123	rs7553627	A	0.00405297	rs10493166	A	0.000177652	rs17107217	C	-0.0167283	rs6672059	T	-0.0132905
cg00754584	1	0.000479204	0.0003	5	677534	rs11264345	A	0.000166484	rs11264359	G	0.000206336	rs4745	A	0.000290691	rs2242193	A	2.79383e-05	rs1325908	C	3.75181e-05
cg00755423	1	0.00599905	0.0016	1	188927	rs1144565	G	0.00319814
cg00755546	1	0.217497	0.0027	8	194253	rs7522389	T	-0.0424993	rs2854108	G	0.0107229	rs3790757	T	-0.00395006	rs2745220	T	-0.000992974	rs1770483	A	-0.00448855	rs6668463	G	-0.000559565	rs10917526	A	0.00803464	rs10753566	T	0.00122231
cg00755561	1	0.00147611	0.0011	2	173442	rs4598459	T	-0.00146795	rs3795490	A	0.00135201
cg00755661	1	0.00198222	0.0032	1	208659	rs12140864	A	0.00487441
cg00755836	1	0.0166299	0.0008	2	174686	rs7527938	G	-9.32217e-05	rs7512440	A	-0.00123065
cg00756215	1	0.00178387	0.0005	1	159230	rs141014	T	0.00104223
cg00756362	1	0.00134645	0.0019	1	186150	rs10908422	C	0.00304648
cg00756748	1	0.00242617	0.0007	1	846243	rs11247596	G	-0.00106388
cg00756852	1	0.00137502	0.0004	1	677534	rs6696397	A	0.00118313
cg00756860	1	0.00176883	0.0012	6	1084394	rs680583	C	0.00118922	rs672482	T	0.000630205	rs4124921	G	-0.00384064	rs12073447	G	-0.000422416	rs704986	T	-0.00117269	rs2274617	T	0.000368754
cg00756887	1	0.00132871	0.0006	5	265574	rs7546890	C	0.000386827	rs11579514	C	0.000230712	rs3813624	T	0.00084849	rs2246139	G	-0.000465142	rs2256625	C	0.000230552
cg00757420	1	7.16104e-05	0.0007	2	250079	rs1466654	G	-7.62441e-05	rs10779700	C	0.000276737
cg00757789	1	0.00122049	0.0006	1	787015	rs6598891	T	-0.00288797
cg00758217	1	0.00514235	0.0007	1	149189	rs9326028	C	-0.0010209
cg00758420	1	0.00137891	0.0004	1	414684	rs12124078	G	-0.000618356
cg00758584	1	0.00144245	0.0005	1	210937	rs16826583	A	-0.00321497
cg00759254	1	0.326013	0.0021	7	747089	rs11247639	A	-0.0135677	rs4075731	T	0.0117757	rs12752623	T	-0.00401147	rs10902656	C	-0.0104065	rs11589265	T	-0.010329	rs12753649	T	0.00596955	rs12130845	G	-0.000287503
cg00759301	1	3.91741e-05	0.0022	1	178375	rs12129647	G	-0.000642413
cg00759329	1	0.0422127	0.0035	8	220141	rs12737523	T	-0.00850307	rs17131763	T	-0.0261591	rs9285611	T	0.000663178	rs9662298	A	0.000873411	rs1391478	A	0.00390212	rs9728976	G	0.00213173	rs9324178	T	-0.00390269	rs11579463	C	-0.00209139
cg00759836	1	0.000416615	0.0004	1	228355	rs6694099	A	-0.000524647
cg00759987	1	0.00132837	0.0008	1	735852	rs12137317	G	-0.00178887
cg00760014	1	0.00022091	0.0013	3	245995	rs4912111	G	-0.00124546	rs2024725	C	0.00272206	rs16862344	G	-0.00129573
cg00760067	1	0.00058552	0.0009	5	374842	rs2821025	T	0.000640154	rs2208993	C	0.000896061	rs3765696	C	-0.00235677	rs4648392	A	-0.00275111	rs12120656	T	0.000794978
cg00760200	1	0.00174273	0.0005	1	420330	rs2137365	C	-0.000982667
cg00760321	1	0.00266345	0.0004	5	997790	rs671101	G	2.75683e-05	rs2184203	G	-0.000197967	rs9425886	T	-0.000206602	rs12749138	T	-0.000241628	rs9425961	C	0.000403836
cg00761129	1	0.00233722	0.0007	1	180175	rs2483280	A	0.00100383
cg00761344	1	0.000141245	0.0009	4	265417	rs784600	T	0.000684317	rs784629	T	-4.04136e-05	rs785119	G	0.000150169	rs4660293	G	0.000114178
cg00761363	1	0.00121734	0.0016	2	403591	rs11578004	C	0.00176855	rs4442373	A	-0.00720923
cg00761787	1	0.00217274	0.0009	4	809567	rs11240596	A	0.00149075	rs2869026	A	0.00058813	rs6664834	T	0.000375049	rs11240581	C	-6.5134e-06
cg00762037	1	0.00207993	0.0005	1	466420	rs6694075	G	-0.00242512
cg00762397	1	9.34731e-05	0.0013	9	202713	rs4971215	A	-0.00152517	rs4971213	T	-0.000804167	rs16851757	G	-0.000714261	rs6701513	G	0.000264191	rs2275672	G	0.000195425	rs2821233	T	0.000621569	rs3818943	C	-0.000165882	rs1541251	G	-0.000526724	rs2798625	G	0.000761732
cg00762738	1	0.00253633	0.0006	1	209778	rs823121	A	0.000808325
cg00763094	1	0.00204767	0.0012	1	199914	rs10913015	T	-0.00151419
cg00763223	1	0.018914	0.0012	2	115420	rs12034235	T	-0.0016535	rs1924268	A	-0.00220716
cg00763594	1	0.00178375	0.0015	7	122792	rs2690028	C	0.00123731	rs2690026	T	0.00146494	rs12035178	G	-0.000813929	rs10449293	C	0.00128693	rs16851068	C	0.00599146	rs2690022	T	0.00074962	rs4661540	T	-0.00345172
cg00764109	1	0.0884945	0.0028	2	104416	rs12131870	C	0.00713694	rs631230	G	0.00458641
cg00764210	1	6.4808e-05	0.0004	6	257896	rs705770	G	0.000120819	rs788816	G	0.000188863	rs2924100	G	8.60654e-05	rs3010071	T	-9.26797e-05	rs3010073	A	-0.000277647	rs2860229	G	5.66889e-05
cg00764612	1	0.0264491	0.0036	2	474446	rs942453	G	-0.00728324	rs2298161	A	-0.000908536
cg00764632	1	0.00231203	0.0008	5	805915	rs12748814	T	0.00181385	rs10157801	G	-0.000285843	rs4971073	T	-0.000481866	rs12023499	T	-0.000136364	rs11264286	A	-0.000117887
cg00764894	1	0.0142744	0.0029	2	391413	rs899743	A	-0.00642568	rs10789143	C	0.000584195
cg00765655	1	0.00147813	0.0008	6	349704	rs1064721	C	-0.000269719	rs709209	G	-0.000658139	rs12404358	A	0.000307853	rs17489787	G	-0.00100347	rs12037962	A	0.000728939	rs3789543	T	0.000550538
cg00765710	1	0.000450999	0.0008	3	669183	rs4926500	C	0.000620476	rs4072273	C	0.0009934	rs6587472	T	0.000145333
cg00765921	1	0.00970686	0.0007	7	380746	rs1547925	C	-4.13553e-05	rs17410308	A	-0.000616013	rs10789477	A	0.000400417	rs6429569	T	0.000312663	rs10749859	T	0.000493054	rs4660306	T	5.83915e-05	rs2275276	A	0.000712821
cg00765922	1	0.00203843	0.0009	3	318657	rs1778821	G	2.42143e-05	rs11264495	T	8.51393e-05	rs7544205	G	-0.000737426
cg00765992	1	0.0041773	0.0023	3	180189	rs12117063	A	-0.00067862	rs6540589	G	0.00205758	rs2485888	C	-0.000989429
cg00766146	1	5.03754e-05	0.0004	4	368648	rs2643888	A	-0.000249177	rs2645072	A	0.00023691	rs2494640	G	-0.000198923	rs3107157	T	-0.000134105
cg00767403	1	0.0254888	0.0049	2	124492	rs12562873	T	0.00522131	rs4326598	T	0.00743578
cg00767642	1	0.00108272	0.0005	4	232926	rs2492288	A	0.00108821	rs1536985	C	-0.000521782	rs2702185	T	-0.000141133	rs3768591	C	-0.000734747
cg00767644	1	0.00168322	0.0009	1	238831	rs6691857	T	-0.00266221
cg00768179	1	0.00171028	0.0016	5	269953	rs28624	C	-0.00076988	rs225132	G	-0.000224648	rs7553544	A	0.000224608	rs6703955	G	-0.000657597	rs4908737	T	-0.000852542
cg00768741	1	1.43958e-05	0.0018	1	280648	rs2445138	C	0.00254451
cg00769305	1	0.00990788	0.0035	2	349704	rs1064721	C	0.000242388	rs2485024	G	-0.00342293
cg00769810	1	0.055434	0.0014	9	577138	rs4950522	G	-0.00847852	rs487294	A	-0.00133016	rs508233	G	0.00662466	rs11261247	G	0.000501346	rs17160783	G	-0.0042843	rs10900403	G	-0.000882453	rs12410254	G	-0.00117736	rs8179281	T	0.000415658	rs12408247	T	0.00088656
cg00769882	1	0.00562558	0.0012	10	379354	rs4656310	G	0.000813552	rs7511868	G	0.000352747	rs378385	T	0.000361946	rs12744234	T	0.00177704	rs12121292	T	-0.000773167	rs1538972	G	0.00126225	rs1340977	T	-0.000360962	rs1340978	A	-0.000656588	rs11746	A	-0.000515519	rs905595	G	0.00068138
cg00770085	1	0.000381845	0.0007	3	897608	rs1983842	A	0.000533708	rs12067434	A	0.000487125	rs12023878	T	0.00255556
cg00771553	1	0.00306369	0.0016	1	133257	rs10924064	G	-0.00359565
cg00772714	1	9.39629e-05	0.0011	4	113565	rs10803355	T	0.000274703	rs11589870	G	-0.000316112	rs11588628	T	-0.000401549	rs529587	C	0.00041134
cg00772813	1	0.00301778	0.0005	6	294818	rs11206283	T	7.44694e-05	rs12063422	C	0.000277387	rs6679049	C	-0.000305602	rs4483354	A	-0.000612977	rs581554	T	-0.000151376	rs7520966	T	-2.10343e-05
cg00772959	1	1.8722e-06	0.0021	2	262563	rs9308447	T	-0.00060219	rs6669846	T	0.00050137
cg00773060	1	0.016354	0.0017	5	261369	rs4659838	T	-0.000923583	rs1305556	A	-0.000496597	rs291386	T	-0.00100925	rs7516807	T	-0.00038359	rs291371	G	-0.00371124
cg00773459	1	0.00344688	0.0005	1	234897	rs663521	T	0.000515693
cg00773460	1	0.00172956	0.0013	7	249834	rs3789541	A	-0.00142902	rs2010057	T	0.0010363	rs9435080	G	-0.000507903	rs806114	C	0.000622978	rs9434741	G	0.000279094	rs4908458	T	0.000660314	rs3827723	G	-0.000689296
cg00773965	1	0.00151091	0.0004	1	189657	rs17374439	T	-0.00103395
cg00774769	1	0.0158128	0.0016	7	232865	rs7515494	T	0.000765017	rs6700592	G	-0.000119014	rs12121722	T	-0.00138958	rs10921560	A	-0.00422046	rs4448502	T	0.00115498	rs10921585	C	-0.00141224	rs7515167	G	0.00354601
cg00774867	1	0.00175815	0.0015	1	219289	rs4308918	A	0.00366008
cg00775374	1	0.00159814	0.0008	1	250212	rs12404444	A	0.00151938
cg00775615	1	0.00178592	0.0008	1	273137	rs3006864	G	-0.00374142
cg00775781	1	0.00101553	0.0026	2	582643	rs12087211	A	-0.00829358	rs4075731	T	-0.000616103
cg00776160	1	0.00162543	0.0007	1	630550	rs10888464	A	0.00126895
cg00776464	1	0.00188858	0.0004	6	121988	rs1123015	A	-0.00126829	rs7550692	T	-0.000689243	rs16851902	T	-0.00183302	rs12075105	G	-0.00414869	rs6427645	T	-0.00119657	rs12093845	G	0.00132212
cg00776579	1	0.0122134	0.0027	2	521573	rs4654320	G	0.000531257	rs12402749	T	-0.00539864
cg00776601	1	0.00219915	0.0008	1	996093	rs6656410	T	0.00214959
cg00776782	1	0.00156173	0.0006	1	239812	rs4618985	C	0.000809877
cg00777271	1	0.00283974	0.0029	2	630550	rs17643644	A	-0.00174394	rs12060830	C	-0.00274594
cg00777310	1	0.00356035	0.0003	3	338504	rs12754943	T	-0.000493713	rs1877155	C	7.06866e-05	rs6426106	T	-0.000196288
cg00777341	1	0.000196307	0.0006	2	355439	rs2821025	T	0.00031957	rs6669870	T	-0.000688813
cg00777636	1	0.00045673	0.0003	2	414020	rs17029399	T	-0.000403461	rs2010905	T	-9.18176e-05
cg00777689	1	0.00178906	0.0022	1	101444	rs635698	G	-0.00309975
cg00777895	1	0.000722344	0.0012	2	170527	rs17571067	C	0.000996167	rs2292568	T	0.00208397
cg00778084	1	0.0119528	0.0042	2	395551	rs7552939	T	0.00580469	rs16846520	G	-0.00223653
cg00778190	1	0.0286601	0.001	5	81764	rs11807669	C	-0.00116709	rs1245488	C	-0.000421506	rs17411251	G	-2.42902e-05	rs2022309	T	-0.00291392	rs1539622	A	0.000167583
cg00778544	1	0.00394492	0.0005	2	350169	rs1891593	C	-0.000537238	rs12121608	T	0.000171608
cg00778880	1	0.000389832	0.0017	5	296602	rs6692477	G	0.000502405	rs7521800	T	0.00129425	rs10863338	A	-0.000672987	rs11117880	G	0.000276653	rs9633500	C	0.000655582
cg00778905	1	0.00197082	0.0006	4	376486	rs1128474	G	0.000720006	rs10910003	A	-6.19765e-05	rs2799182	C	-3.89264e-05	rs3737593	G	0.00080465
cg00779166	1	0.00190703	0.0025	4	733255	rs6598886	C	0.00465401	rs6598891	T	0.00488175	rs4075731	T	0.000698072	rs12753649	T	0.000764849
cg00779167	1	0.00137778	0.0012	2	338515	rs11583969	T	0.00243423	rs619816	C	-0.000110576
cg00779328	1	0.00176595	0.0007	1	293915	rs4440822	T	0.00117423
cg00779393	1	0.00165728	0.0004	5	175975	rs1506705	A	0.000490744	rs11163984	A	0.000882268	rs7540794	T	0.000242708	rs1395415	T	3.24838e-05	rs1506702	C	8.21071e-05
cg00779565	1	6.01206e-06	0.0016	1	294786	rs11583804	G	0.000551656
cg00779797	1	0.00146449	0.0007	1	169042	rs16842040	T	-0.00259667
cg00779928	1	0.0241538	0.0012	9	373131	rs822725	A	-0.00241288	rs6665129	G	0.000953315	rs12748472	A	-0.00129983	rs10916243	C	0.00191438	rs7552818	G	-0.00563331	rs6662646	G	-0.00174868	rs6686787	T	-0.00142355	rs1891410	C	-0.00281648	rs1757156	C	-0.00217171
cg00780805	1	0.00274693	0.0006	1	342069	rs10909989	A	-0.000966306
cg00780971	1	0.00136514	0.0018	1	1337489	rs6694075	G	0.00612571
cg00781169	1	7.99654e-29	0.0023	1	232067	rs2300177	T	-0.000352453
cg00781186	1	0.00155072	0.0005	1	344884	rs633915	G	0.000746582
cg00781875	1	1.51737e-05	0.0008	1	293742	rs11590409	T	-0.000294826
cg00782828	1	0.0121095	0.0017	2	208655	rs299895	T	-0.00240083	rs4927104	A	0.000425961
cg00783553	1	1.63124e-05	0.0006	4	190019	rs12239076	G	-0.000208514	rs4518923	G	0.000280573	rs4908426	A	8.91196e-05	rs10746466	T	0.000139405
cg00783712	1	0.00179281	0.0017	4	111691	rs1110615	A	-0.00228729	rs1072320	G	0.000656872	rs606709	A	0.000176935	rs618713	C	0.000935745
cg00783945	1	2.73529e-05	0.0006	4	140368	rs10793740	A	3.03893e-05	rs10494870	A	-3.1976e-05	rs1572666	C	-5.37655e-05	rs10900497	G	-0.000659033
cg00784581	1	0.00375356	0.0006	7	118820	rs678980	A	0.00144617	rs10916827	A	-8.91526e-05	rs1781466	T	0.000661617	rs1253887	A	0.0007941	rs675397	C	0.00090698	rs2298298	A	-0.000732591	rs3102071	A	-0.000490134
cg00784654	1	0.00197236	0.002	4	1097976	rs9439462	T	-0.00493408	rs9786963	T	-0.00299462	rs6603788	T	0.00244164	rs7511905	A	-0.000759713
cg00784718	1	0.00117147	0.0011	4	103935	rs4585986	T	0.0023517	rs11590781	C	0.000219709	rs11582814	C	0.00086644	rs10495178	C	0.00140924
cg00785170	1	0.00193146	0.0008	7	118237	rs12134525	T	0.000893404	rs10800784	G	0.000575379	rs475416	T	-0.000449006	rs10800777	G	0.000374206	rs11586342	A	-0.000283801	rs17428998	A	0.000360899	rs17469306	T	9.84913e-05
cg00785192	1	4.02119e-05	0.0007	3	208292	rs7543680	A	0.000755266	rs4433361	T	0.000173913	rs10917209	G	0.000330503
cg00785482	1	0.0889759	0.002	8	131865	rs658347	T	0.0106776	rs2235766	G	0.00619361	rs861475	T	0.000679383	rs2259397	C	0.0030879	rs1204682	A	0.000417092	rs4844395	A	-0.00102103	rs11118935	C	0.00305521	rs11118958	C	0.00182438
cg00785522	1	0.0014568	0.0003	7	413608	rs12116970	T	0.000260606	rs4970966	T	-0.000203714	rs12045807	C	0.000597235	rs11581051	G	0.000324122	rs2055975	A	0.000228074	rs698915	A	0.000272604	rs11576175	A	0.000197283
cg00785941	1	0.257386	0.0097	7	221480	rs4925779	T	-0.0164137	rs6664332	A	-0.0375246	rs4478844	G	-0.0430041	rs4268383	A	0.0203636	rs3811445	A	0.00134755	rs12123465	T	-0.0412749	rs7512555	A	0.0518588
cg00786138	1	0.0235206	0.0008	1	366914	rs301802	T	-0.00180323
cg00786618	1	0.00146042	0.0005	5	185291	rs2886326	A	0.000196386	rs12139976	A	0.000150939	rs9629017	C	-3.87234e-05	rs11207811	C	0.000466137	rs17122486	T	0.000425124
cg00786909	1	0.000735082	0.0005	6	154784	rs1888828	C	-0.000396122	rs1801783	C	-4.68985e-05	rs17528049	C	-0.0004319	rs7519701	T	0.000131526	rs2183835	C	-0.000982618	rs2313007	A	-0.000453027
cg00786939	1	0.00480299	0.0002	11	136511	rs10916669	T	0.000402079	rs16823060	G	-0.000226563	rs17397143	G	0.000728144	rs12145220	T	-0.000295132	rs10737482	T	1.52234e-05	rs6426833	G	3.3815e-06	rs6668942	T	-0.000374429	rs6660540	T	-0.000501952	rs1093733	T	0.000631404	rs12405947	G	0.000207062	rs3820330	A	0.000234965
cg00786952	1	0.237642	0.0033	7	236323	rs10916983	T	-0.00739729	rs17420195	T	-0.0345048	rs7518950	T	-0.0165831	rs12082914	T	-0.0275776	rs1780324	A	0.00767469	rs1697421	C	0.00324868	rs2840331	A	0.000821131
cg00787537	1	0.0048198	0.0011	1	239123	rs3111227	C	0.0014635
cg00787856	1	0.0892088	0.0039	5	298499	rs718047	C	-0.0218721	rs6658023	T	-0.00995057	rs6688450	T	-0.00187766	rs205474	C	-0.000413476	rs205488	T	-0.00119015
cg00788170	1	4.63674e-05	0.0009	2	240335	rs9786978	T	6.1423e-06	rs1582114	G	0.000329524
cg00788461	1	0.00177477	0.0005	1	226518	rs3814007	G	-0.00137777
cg00788699	1	0.00546238	0.0017	5	186109	rs1181877	T	-0.000224489	rs2275837	A	-0.00217857	rs9424283	C	0.00162882	rs6664760	C	0.00435175	rs6413779	T	-0.00425026
cg00789423	1	8.54373e-06	0.0007	3	364114	rs11585861	C	0.000804231	rs17390398	G	0.000635768	rs270731	C	-0.00151775
cg00789731	1	7.30512e-05	0.0003	3	228355	rs6694099	A	-0.00031263	rs6663221	T	0.000149735	rs214341	G	-1.32715e-05
cg00790672	1	0.00120776	0.0018	4	194753	rs5024246	A	-0.00081013	rs10909940	A	-4.2842e-06	rs16824338	A	-0.00411467	rs16824328	G	-0.00373566
cg00790928	1	3.25482e-30	0.0011	1	521573	rs2985327	G	-0.000161675
cg00790970	1	0.00111677	0.0004	2	440632	rs11586824	G	-0.000108345	rs784600	T	0.00030797
cg00791218	1	0.000563049	0.0003	1	253603	rs7544426	T	-0.000621595
cg00791468	1	0.000395014	0.001	6	141448	rs12411052	G	0.00107601	rs4839069	G	-0.00116499	rs1416812	T	-0.000368748	rs17026141	T	0.00383498	rs6537672	C	1.16044e-05	rs2821557	C	0.000832469
cg00791851	1	0.887204	0.0137	9	76936	rs1251488	C	-0.0856737	rs1251492	G	-0.00518405	rs1251493	T	0.00939284	rs1013629	T	-0.145601	rs1251505	C	-0.0209128	rs1251465	A	0.00441531	rs1144345	C	0.00177362	rs6593523	T	-0.00615271	rs190861	T	0.00481016
cg00791854	1	0.00962899	0.0024	2	257551	rs6427658	T	-0.00366048	rs11577201	A	0.00239284
cg00791905	1	1.56454e-05	0.0003	2	390136	rs942753	G	-0.000270128	rs1325432	T	-8.85647e-05
cg00792172	1	0.00180869	0.0003	1	409375	rs2055975	A	0.000468844
cg00792251	1	0.00103007	0.0004	1	133588	rs12754440	A	0.000712477
cg00792938	1	0.00265882	0.0005	1	264703	rs4436378	A	-0.000630293
cg00793497	1	0.00229093	0.0005	1	478075	rs12737933	C	-0.000777804
cg00793992	1	0.814361	0.001	7	427469	rs1970420	C	-0.0939982	rs1591922	G	-0.0516229	rs2186205	G	0.00128808	rs7418152	G	0.00295757	rs7527822	T	0.00160139	rs2387793	A	-0.0135255	rs4294448	C	-0.0290092
cg00794227	1	7.98436e-05	0.0009	2	589392	rs4908398	G	-0.000290131	rs12077489	G	-0.000241707
cg00794400	1	0.0175417	0.0022	5	224963	rs1408420	A	-0.000239822	rs2800691	T	-0.00110542	rs2762896	T	-0.000352504	rs942459	T	-0.0100725	rs16825533	G	-0.00709124
cg00794722	1	0.00112778	0.0017	4	199596	rs16836373	G	0.00273976	rs12059737	C	-0.00204717	rs1982793	A	0.00221472	rs1951743	T	-0.000471352
cg00794813	1	1.30487e-05	0.0008	1	106613	rs4332358	T	-0.000190095
cg00794881	1	0.00474618	0.0015	3	145539	rs6670751	G	-0.00036343	rs17352302	A	0.00505703	rs618941	G	-0.000697249
cg00795024	1	0.00455528	0.0015	2	170287	rs2075423	T	-0.000695822	rs1431983	T	-0.00134938
cg00795248	1	0.00053245	0.0011	4	199645	rs10922324	T	-0.0014592	rs1499601	A	7.43189e-05	rs12758297	T	0.000554285	rs1120608	C	-0.000180863
cg00796231	1	0.00468694	0.0006	1	151979	rs638065	T	0.0020706
cg00796611	1	0.0109767	0.0008	6	171485	rs2987936	G	-0.000147724	rs12129635	T	-0.00345691	rs17433769	C	0.000864663	rs3849269	C	0.000119142	rs12405921	A	-0.00124111	rs2210518	C	-0.000317242
cg00797651	1	0.396907	0.0011	8	208718	rs4844590	T	0.00517002	rs6700168	A	-0.0124418	rs2782842	T	0.00119945	rs2802236	T	-0.00163941	rs1782468	T	0.000798497	rs11811460	C	0.0042444	rs11120753	A	0.00111459	rs6660274	A	0.00203915
cg00800997	1	0.00175322	0.0003	1	235934	rs10437062	T	0.000569453
cg00801514	1	0.00188115	0.0011	2	313044	rs3795494	G	-2.909e-06	rs6687329	A	-0.000502594
cg00804097	1	0.00155883	0.0012	5	210772	rs17400178	T	0.00157996	rs5024246	A	-0.000304651	rs10909948	C	-0.000747111	rs4648486	T	0.00106465	rs16824328	G	-0.000547218
cg00804354	1	0.00403922	0.0029	4	669183	rs12058711	C	-0.00358736	rs6604751	T	-0.000523296	rs11205405	G	-0.000366403	rs2387793	A	-0.00103245
cg00804803	1	0.00279052	0.0004	3	199171	rs4846230	T	7.90157e-05	rs7543322	C	0.000387072	rs185864	C	0.000141458
cg00804934	1	0.000200723	0.001	2	538969	rs4486391	T	-0.000775082	rs16825102	A	0.000186517
cg00804995	1	0.00147196	0.0007	1	118035	rs1436899	G	-0.00102973
cg00805294	1	0.00371448	0.0012	2	192563	rs1779430	T	-0.000820548	rs7553422	T	-0.00082366
cg00805867	1	0.0016969	0.0005	1	163283	rs575056	C	0.000678775
cg00805880	1	0.0496066	0.0068	5	175934	rs3087949	C	0.0163632	rs3737883	A	0.0098425	rs3736314	T	-0.00893877	rs12130133	T	0.000589149	rs11584217	C	0.00864204
cg00806138	1	0.00164268	0.0014	6	199897	rs11578776	C	0.00117125	rs4926858	T	-0.00247196	rs2065944	A	0.000743725	rs12125691	T	-0.000419979	rs1415540	C	-0.000762913	rs1024108	A	-0.000405519
cg00806311	1	0.0756793	0.0053	1	209341	rs3124064	T	-0.0139162
cg00806481	1	0.575903	0.0032	3	241363	rs1569419	T	0.0921585	rs4648451	A	0.00297631	rs10909855	T	-0.0033495
cg00806505	1	0.0025357	0.0003	6	177044	rs235876	C	-0.000549631	rs183532	T	-0.000368548	rs12063563	G	-0.00195798	rs235854	A	-0.000106059	rs4342884	A	-0.000293702	rs235493	T	-0.00135357
cg00806535	1	0.00203329	0.001	1	164942	rs4287129	G	-0.0019042
cg00806959	1	0.000262995	0.0015	5	233802	rs7551644	T	0.000154735	rs6429638	A	0.000364907	rs7516647	T	0.000789081	rs12116642	A	0.00152673	rs3791073	C	-0.000160465
cg00807959	1	0.0024278	0.0008	1	149221	rs6701002	T	0.00481487
cg00808305	1	0.0164716	0.0005	8	161647	rs845265	T	7.73993e-05	rs4908629	T	0.00154339	rs845194	C	0.000935612	rs12088178	C	-7.21502e-05	rs17030829	C	-0.000473198	rs1193219	G	-0.000269284	rs1193220	A	-0.000132382	rs17350193	T	-0.000525504
cg00808352	1	0.00153496	0.0041	1	997713	rs6600673	T	0.00547298
cg00808492	1	0.0014255	0.001	3	178748	rs2298069	T	-0.000768616	rs2282402	G	-9.1176e-06	rs616111	C	-0.000983803
cg00808579	1	0.000242154	0.0005	4	345141	rs3737819	T	0.000597909	rs734922	A	0.000188104	rs16827275	T	5.63418e-05	rs16827324	T	0.00011979
cg00808687	1	0.00338777	0.0009	2	231912	rs17018511	A	-0.00131089	rs17018375	G	-0.00213712
cg00809399	1	0.00187233	0.0019	2	669183	rs4072273	C	0.0059333	rs11205405	G	-0.000415792
cg00809477	1	0.000210804	0.0008	2	301616	rs497483	G	0.000300435	rs6540946	T	0.00107423
cg00809863	1	0.0354455	0.0045	2	122843	rs7512398	G	0.00673674	rs12141312	A	0.00138424
cg00810495	1	0.0103093	0.0007	2	177429	rs7551329	T	-0.00183626	rs621869	C	-0.000711211
cg00810529	1	0.000224069	0.0008	7	160956	rs17036665	G	0.00194496	rs17036573	G	0.000855863	rs2806864	G	0.00116292	rs3754112	G	-2.28743e-05	rs2806874	A	-0.000147653	rs17587765	T	0.000598279	rs12059918	T	-6.28147e-05
cg00810607	1	0.00172345	0.0006	1	287102	rs2176600	C	0.000826756
cg00810939	1	0.000542319	0.0011	3	153851	rs16829204	T	-0.000846443	rs3795302	T	-0.000766037	rs4487973	T	0.000327206
cg00811891	1	0.0055971	0.0011	6	150478	rs500508	T	-0.000666348	rs10462018	T	-0.00104332	rs228703	G	0.000735101	rs161803	G	-0.000777339	rs697672	C	0.000540156	rs707455	A	0.00049813
cg00812246	1	0.00233392	0.0012	1	108015	rs9661809	T	-0.00196348
cg00812299	1	0.00252953	0.0008	1	228384	rs2008968	T	-0.00178621
cg00812303	1	0.00278302	0.0004	4	248519	rs2993660	G	0.00139177	rs2788558	A	0.000345723	rs11121696	C	0.00015632	rs6702848	G	-1.1323e-05
cg00812770	1	0.00295142	0.0019	1	1271498	rs6688000	A	0.00579924
cg00812833	1	0.00518098	0.0023	3	68970	rs12067469	T	-0.00106388	rs7551349	T	0.00488527	rs1553441	T	-0.000868398
cg00813378	1	0.329139	0.0027	7	1122325	rs3766180	C	0.0431079	rs6603791	G	-0.0143084	rs7540231	G	-0.00606088	rs7519837	T	0.0167666	rs2765021	C	-0.00661206	rs11260595	A	0.0109364	rs2465136	C	-0.000488116
cg00813440	1	0.00103141	0.0006	7	273224	rs12419	C	-0.000324094	rs11210971	A	-0.000343653	rs325168	G	-6.11234e-05	rs11581177	A	-0.000144615	rs12058010	T	-0.00122847	rs12026967	A	0.00011213	rs2524353	C	-0.000247106
cg00813560	1	NaN	0.0004	4	228642	rs2871871	T	0.000507962	rs481762	G	0.000172705	rs4068399	G	2.63658e-05	rs11588889	C	6.37236e-05
cg00813993	1	0.142675	0.0008	3	190534	rs4526602	C	0.00369314	rs11247917	A	-0.000237577	rs17163749	G	0.00354443
cg00814357	1	0.00302602	0.0016	5	349928	rs12059877	T	-0.00338178	rs481440	C	-0.0010441	rs6661196	G	0.00157231	rs6672879	G	0.000292583	rs2485917	C	-0.00162148
cg00815091	1	0.0212895	0.0017	2	117087	rs9661809	T	-0.00474667	rs2479413	T	-0.000668393
cg00815177	1	0.00308638	0.0009	2	187378	rs431454	G	0.000309211	rs6687289	A	-0.00152967
cg00815519	1	5.70411e-05	0.0015	1	313808	rs4653544	A	-0.00070681
cg00815832	1	0.0258114	0.0059	2	349328	rs6426503	T	0.0157726	rs493950	G	0.00595437
cg00816397	1	0.00360173	0.0002	3	280904	rs12116949	A	0.00024978	rs10908826	T	-4.0961e-06	rs2249409	C	-0.000360565
cg00816406	1	0.00537607	0.0014	9	125196	rs12021945	C	1.89025e-05	rs11810574	G	-6.47524e-05	rs17669038	C	-0.00431141	rs10926125	G	0.00854765	rs10926147	G	0.000811804	rs4659562	G	0.000544399	rs7515731	A	-0.000825766	rs6691735	G	-0.00278658	rs6429178	T	0.000754397
cg00816620	1	0.000944938	0.0022	1	395945	rs234121	T	-0.00373901
cg00816936	1	0.0298876	0.0007	7	109108	rs17482952	G	-0.00168554	rs6677666	T	1.68142e-05	rs983034	T	-0.000754194	rs1430754	T	0.00033184	rs7540229	T	-0.00739043	rs2566762	T	-0.000918336	rs2478148	T	0.0028785
cg00817100	1	0.000869037	0.0011	2	181752	rs600171	A	0.000951823	rs151471	C	0.000322078
cg00817765	1	0.0806008	0.0029	1	202936	rs2244403	T	0.0106382
cg00818872	1	0.00897635	0.0004	5	249634	rs6660775	G	0.000776554	rs4074436	G	0.000354029	rs12125166	T	-0.000480283	rs7533471	G	-0.000904916	rs10908424	G	-0.000901924
cg00819142	1	0.0192227	0.0028	1	137652	rs4951043	C	0.00320182
cg00819233	1	0.0015363	0.0011	1	156271	rs6697494	G	0.00496724
cg00819310	1	0.00272525	0.0007	4	126711	rs10923169	C	0.000549823	rs12121158	G	-8.6112e-06	rs4839472	A	-0.000188581	rs17034260	T	-0.000116528
cg00819857	1	1.88897e-05	0.0005	3	222719	rs12735079	T	-0.000467589	rs11207838	T	-0.000189126	rs1286809	A	-3.00427e-05
cg00819871	1	0.0280261	0.0024	8	230000	rs10788883	C	0.00342907	rs6704171	T	-0.00198406	rs535295	G	-0.00343399	rs926978	C	-0.000944098	rs7536253	A	-0.000527552	rs12072449	A	-0.00250531	rs1120985	C	0.00166847	rs11583308	T	-0.0049286
cg00820581	1	0.00433315	0.0014	6	238831	rs6686962	C	-0.000680545	rs10489332	G	-0.00540874	rs6670315	G	0.000339298	rs16865298	G	0.000927388	rs10798330	A	0.00410669	rs6672099	G	0.00199528
cg00821073	1	7.6481e-06	0.0008	2	240657	rs2255481	C	0.00012725	rs7513728	T	0.000136401
cg00821186	1	0.116033	0.001	7	633051	rs2387793	A	-0.00890381	rs4378240	G	-0.00441619	rs1970420	C	-0.00307499	rs6587462	A	0.00128677	rs12748771	C	-0.000139525	rs11205399	G	-0.000702843	rs4360553	A	-0.000167993
cg00821310	1	0.0050669	0.0032	2	395235	rs3789484	C	0.00393178	rs17029399	T	0.000930487
cg00821567	1	0.00297263	0.0006	1	360107	rs11580147	A	0.00102604
cg00821977	1	0.00106189	0.001	1	282618	rs882464	G	-0.00133999
cg00822030	1	0.0888717	0.0041	9	231628	rs1295107	A	-0.0116094	rs806114	C	0.019305	rs3789559	T	0.00434669	rs2010057	T	-0.000579116	rs709207	T	0.00100447	rs2871871	T	0.00028054	rs6701690	G	0.00266239	rs3789531	A	0.00157483	rs9435080	G	-0.000726447
cg00822399	1	0.000583555	0.0028	1	1337489	rs11799813	G	-0.00503767
cg00823095	1	0.0407273	0.0025	5	118221	rs2782933	C	0.000244319	rs12566264	T	0.00627654	rs1632609	T	-0.00388545	rs2440901	T	-0.00377291	rs1537696	G	-0.00101661
cg00823526	1	0.00146551	0.0014	2	184672	rs643470	T	0.000361888	rs2745948	T	-0.00153259
cg00823843	1	0.00174145	0.0034	5	201860	rs545639	G	0.00322503	rs10927087	C	-0.00478492	rs511659	T	-2.45027e-05	rs2131817	T	0.00231325	rs12083813	T	0.000439489
cg00824547	1	0.0996435	0.003	5	997713	rs12146056	G	0.00358893	rs6600662	G	0.000415434	rs7532615	T	0.00989786	rs4659245	T	-0.00130335	rs2994809	T	-0.00813838
cg00825252	1	0.0114116	0.0014	6	125098	rs4655330	A	-0.00379639	rs10453834	C	-0.00917215	rs766499	A	0.00269934	rs2119335	T	0.00131328	rs1134647	G	0.00155674	rs12406647	T	0.0035711
cg00825462	1	0.00300529	0.0007	1	287861	rs580663	T	0.00135614
cg00825734	1	0.0011697	0.0016	5	1271498	rs4970431	A	-0.003976	rs11260554	T	0.00198103	rs11260595	A	-0.00203909	rs2465136	C	0.000895094	rs2459994	T	0.00140343
cg00825951	1	0.00420925	0.0004	5	240491	rs12071805	G	0.000298809	rs2524353	C	0.000844366	rs11211006	T	0.00035837	rs12058010	T	0.000743592	rs272536	G	0.000517543
cg00826537	1	0.00094731	0.0007	1	275934	rs1506070	A	-0.00220314
cg00826603	1	0.00425188	0.001	2	395545	rs7516503	G	-0.00106802	rs16834652	G	-0.00147419
cg00826902	1	0.0291482	0.0028	3	342069	rs1128474	G	-0.00106996	rs4276857	C	-0.000612996	rs12027041	C	0.00625211
cg00827239	1	0.00208103	0.0003	7	156836	rs12734459	G	-0.00090745	rs12132240	T	0.000223436	rs10909830	T	0.000207713	rs17411279	T	-0.000258283	rs2799182	C	0.00029767	rs10910025	A	-0.000163099	rs12120656	T	-0.000681521
cg00827745	1	0.00287138	0.0006	1	104432	rs1336130	C	0.000811959
cg00827973	1	0.0052374	0.0005	2	178644	rs898388	A	-6.81063e-05	rs11801229	G	-0.000596497
cg00829404	1	0.061778	0.0016	7	138810	rs591979	T	-0.000772355	rs575726	A	-0.000201844	rs17121201	G	-0.0185153	rs12145881	A	-0.000847327	rs12137396	A	-0.00253554	rs537075	C	-0.000464356	rs12034076	C	-0.00391973
cg00829645	1	0.0161076	0.005	6	153617	rs12043418	T	-0.00776216	rs3121537	A	0.000523314	rs1578844	A	-0.00486404	rs12040870	G	-0.0135871	rs12097797	C	0.00740296	rs6669448	A	0.00568385
cg00829990	1	0.00264461	0.0043	1	236685	rs9782915	G	0.00699968
cg00830283	1	0.00139474	0.0005	1	1003105	rs3910890	C	-0.00242532
cg00830435	1	0.0102829	0.0013	2	257346	rs12022429	A	0.000971016	rs10909855	T	0.00171103
cg00830599	1	0.00453711	0.0019	6	83369	rs4478859	C	0.00118079	rs10798912	G	0.000820282	rs12132811	T	0.00468464	rs267700	T	-0.0016191	rs11810708	G	0.00332345	rs12401298	G	-0.000658903
cg00830850	1	0.0132672	0.0007	7	209036	rs11247926	G	0.00184565	rs12726972	G	0.000505604	rs4436378	A	0.000144817	rs11591111	C	-0.00015468	rs3795685	G	-9.82831e-05	rs12728900	A	0.000623896	rs11247893	A	5.86777e-05
cg00831127	1	0.00966781	0.0018	7	159855	rs882025	A	-0.00260366	rs6687487	A	-0.0036536	rs4263970	T	0.000988439	rs12756603	G	-0.00265758	rs10799764	T	0.000231796	rs665691	G	-0.00262695	rs893961	C	4.40067e-05
cg00831358	1	0.00204495	0.0003	5	384421	rs12072552	C	-0.000183603	rs671101	G	0.00046943	rs11589456	A	-0.000247137	rs4949486	T	4.01989e-05	rs10914449	G	0.000987702
cg00831909	1	0.00364644	0.0032	3	120179	rs12566684	G	0.00569448	rs2483133	C	0.000378673	rs1412838	C	0.00261101
cg00831929	1	0.00123578	0.0024	3	243527	rs1009592	G	0.000460751	rs198401	G	0.00181449	rs4846048	G	0.000198697
cg00831970	1	0.00140193	0.0004	6	199307	rs12134087	T	-0.00065236	rs10917740	C	-0.00038304	rs1503814	C	-0.000345145	rs9787369	T	5.21409e-05	rs17415059	T	-9.33956e-05	rs1984769	A	0.000587865
cg00832476	1	0.0348906	0.003	2	286681	rs10914330	T	-0.00127789	rs33917597	G	-0.00750919
cg00832644	1	0.0497707	0.0006	7	88923	rs164182	G	-0.00161388	rs3737312	T	-0.00191001	rs164154	A	0.000506398	rs1876986	A	0.00120623	rs12131795	A	-0.00098245	rs3738395	G	0.00175613	rs7521206	G	0.000535806
cg00832850	1	0.00113906	0.0006	8	387541	rs3767923	C	-0.00545567	rs3014715	A	0.000102477	rs4659357	A	-0.000174855	rs2065970	G	-0.000251568	rs3767880	A	-0.00109419	rs873308	G	-0.000721801	rs7549097	G	0.00116968	rs10794511	G	6.94425e-05
cg00833364	1	1.25329e-06	0.0008	2	255008	rs12083856	C	1.03752e-05	rs4271171	C	-0.000250913
cg00833394	1	0.00858742	0.0009	2	227080	rs9286919	C	0.000239379	rs2811276	C	-0.000825261
cg00833537	1	0.000123844	0.0005	1	305488	rs3790459	A	0.000162932
cg00833614	1	0.335959	0.0014	9	197613	rs1998545	T	0.00272376	rs35270239	G	0.00108284	rs6683116	T	0.00367276	rs11211298	A	0.000894948	rs4660937	A	0.00515247	rs1570570	G	0.00209423	rs12408243	T	-0.00348988	rs3737741	C	0.00113281	rs956527	T	0.00499488
cg00833688	1	0.016886	0.0042	2	182076	rs1894647	T	0.00910159	rs7527268	C	-0.000212083
cg00833822	1	1.78178e-05	0.0024	3	406412	rs10864548	C	-0.000610876	rs846103	T	0.00128328	rs2235564	T	0.000274841
cg00834379	1	0.00149335	0.001	1	196097	rs12142951	T	0.0042463
cg00836308	1	0.0207563	0.0029	2	663388	rs7550047	G	-0.00467114	rs6674772	T	-0.0115007
cg00838423	1	0.638772	0.0065	10	138386	rs692963	T	0.0408471	rs2031481	C	0.00519692	rs21327	A	0.0253019	rs6657631	A	0.00711594	rs7514206	A	0.00124798	rs6681167	G	-0.00802224	rs11240095	A	0.0411764	rs2355388	C	-0.000518451	rs11240087	T	-0.00614366	rs12755379	C	-0.000643687
cg00838829	1	0.00203294	0.0006	1	171268	rs9326028	C	-0.00118928
cg00838919	1	0.00215341	0.002	1	155044	rs3753811	T	0.0144673
cg00842602	1	0.000965634	0.0003	1	242588	rs6684543	C	-0.000743493
cg00845319	1	0.00198045	0.0008	1	430613	rs7532379	T	0.00109738
cg00848728	1	0.00351151	0.0009	5	157084	rs654934	A	-0.000120591	rs10889086	T	0.000346544	rs7524008	C	0.00137002	rs973236	C	-0.000527914	rs12726314	T	-0.000504165
cg00849570	1	0.0242409	0.002	1	176089	rs2455109	T	-0.00659801
cg00850481	1	0.056069	0.0071	1	227364	rs9426584	C	-0.0222923
cg00850612	1	0.0075937	0.0004	4	236763	rs3789543	T	-0.000295914	rs11121187	T	0.000394571	rs3789529	G	-1.2794e-06	rs3789559	T	-0.0013808
cg00850996	1	0.000189687	0.0005	5	224543	rs11264579	C	0.00041915	rs12566888	T	6.41831e-05	rs16837952	G	-0.000822425	rs716724	A	0.000310915	rs11264554	A	-0.000310625
cg00851028	1	0.0162211	0.0015	8	130574	rs2587528	C	0.000718758	rs12028581	T	0.0011685	rs17589498	A	0.00165378	rs7523190	T	-0.000107915	rs17589414	T	0.000867658	rs3850720	A	-0.00217078	rs16843928	A	0.00275922	rs2796161	G	0.000404868
cg00851154	1	4.41124e-05	0.0018	2	228374	rs7556628	C	-0.000625431	rs6691909	A	-5.55034e-05
cg00851518	1	0.0391735	0.0041	7	747089	rs11247639	A	-0.00495751	rs4075731	T	-0.00980634	rs10794501	A	0.0012272	rs1005413	C	0.00213832	rs11589265	T	-0.0101235	rs7542139	G	-0.00157526	rs12753649	T	0.00430881
cg00851627	1	0.104225	0.0019	5	357199	rs2460000	A	0.0149929	rs262680	T	0.000613502	rs12385717	C	0.000807903	rs12045693	A	0.00211213	rs908742	A	-0.00113847
cg00851981	1	0.0168691	0.0011	1	126119	rs10913946	C	0.00113426
cg00852051	1	0.00209124	0.002	2	167650	rs6540802	A	0.00604757	rs4233314	T	-0.000420125
cg00852317	1	0.372055	0.004	7	192105	rs335546	T	0.0352688	rs10864113	A	0.00791627	rs6678047	A	0.0095306	rs369801	T	0.00465989	rs390110	G	2.07167e-05	rs374934	T	0.0023814	rs12121403	C	0.00264991
cg00852622	1	0.00627849	0.0014	8	106413	rs1443924	G	0.000270427	rs7548711	C	-0.00135961	rs1812115	A	-0.00116234	rs7545937	T	0.00165405	rs6703437	G	0.000226361	rs11102368	T	0.0012349	rs4088223	A	0.000778114	rs12145374	C	-0.000812103
cg00852783	1	0.101138	0.0011	8	188149	rs12726972	G	-0.00584993	rs7541333	G	-0.00315799	rs12057290	C	4.74611e-05	rs3795685	G	0.000412158	rs11582416	T	0.00218822	rs11247932	A	0.000547204	rs6703878	G	-5.38258e-05	rs17163749	G	-0.00106358
cg00853237	1	0.000365901	0.0012	1	919376	rs16824543	A	-0.000648341
cg00853242	1	0.00144042	0.0023	6	406412	rs6660500	A	0.00540964	rs17029376	G	0.000835984	rs3789492	T	0.00202791	rs1556036	T	-0.000270031	rs200457	G	-0.00178057	rs2057006	G	-0.000379403
cg00853687	1	0.000121028	0.0006	5	82748	rs7529274	G	-0.000443799	rs17452514	T	-0.00108245	rs12217099	T	0.00144226	rs9783069	G	-0.000156802	rs10494361	G	-0.000594923
cg00853964	1	0.0111758	0.0008	3	244396	rs10798948	T	-0.0026665	rs10914729	T	-0.000755906	rs10737366	A	0.00953368
cg00853979	1	0.00113886	0.0007	1	997790	rs7521293	A	0.000910577
cg00854799	1	0.00238672	0.0006	1	365561	rs10910097	T	0.00110809
cg00855021	1	0.0007111	0.0004	6	89289	rs12135515	A	-0.00137289	rs1773419	C	-0.000176997	rs1773417	C	-0.000306598	rs12563721	T	0.000521342	rs10495383	C	-0.00200881	rs499875	C	0.00048291
cg00855461	1	0.0018662	0.0015	1	108847	rs6424234	C	0.00248058
cg00855479	1	0.00218629	0.0018	7	376108	rs10864553	T	0.00131466	rs2295338	T	0.000654694	rs17423806	A	-0.00344599	rs5746059	G	-0.000146071	rs550523	A	-0.000181511	rs5746001	A	-0.00064039	rs1148460	A	-0.000860984
cg00855731	1	0.00751335	0.0004	7	166789	rs7539751	T	-0.000497269	rs7533594	G	0.000756187	rs7515820	C	1.7484e-05	rs17419308	A	-0.000473021	rs6593959	A	0.000466871	rs12039255	T	0.000450017	rs10494870	A	0.000194575
cg00855990	1	0.00304313	0.0025	1	191476	rs12141588	T	0.00808632
cg00856002	1	0.00172141	0.0003	7	446246	rs17362501	T	-0.000156237	rs1010082	G	-5.26791e-05	rs11247683	G	0.00022487	rs10794504	T	0.000172544	rs1767523	G	-0.000131574	rs2790717	T	-8.9117e-06	rs6678050	G	7.89551e-05
cg00856177	1	0.00136004	0.0009	1	342235	rs7517363	C	-0.00102387
cg00856273	1	0.00212282	0.0014	4	178375	rs17098786	A	0.000869008	rs17107016	T	-0.00163184	rs9324178	T	-0.00142303	rs4650572	T	7.96862e-05
cg00856580	1	0.0018001	0.003	1	622550	rs3765687	G	0.00430213
cg00857660	1	0.00349427	0.0012	2	522405	rs9425766	C	0.000655443	rs4650945	A	0.000741869
cg00857921	1	0.0282165	0.0017	6	124800	rs1192528	C	5.44573e-05	rs2129974	T	-0.00408284	rs1192529	G	0.00116325	rs2391068	T	0.00684314	rs17573483	A	-0.00244592	rs17516329	T	0.00553946
cg00857963	1	0.00050266	0.0012	4	187736	rs2594289	C	-0.000758762	rs2745282	G	-5.93133e-05	rs2817644	T	-0.000963627	rs3010217	C	0.000828059
cg00857998	1	0.0599863	0.0023	3	223560	rs4951184	A	0.000425635	rs12048743	G	0.0028667	rs2836	C	0.00553005
cg00858294	1	0.000515369	0.0009	8	125278	rs10908567	C	-0.000163842	rs6703869	C	0.000387598	rs12048503	T	0.000918496	rs10737172	G	0.000659006	rs6661695	G	0.00216778	rs7416823	T	0.000350033	rs12029987	A	-0.00166802	rs4246530	C	-0.000215611
cg00859178	1	0.403548	0.0047	5	236788	rs10800576	G	-0.0335582	rs7549675	T	-0.0304956	rs6427673	T	-0.0523995	rs16863381	G	-0.00505138	rs10494369	G	0.000776457
cg00859330	1	0.0042259	0.0031	2	110853	rs9426484	A	-0.00262305	rs2802720	T	0.000714766
cg00859858	1	0.00103212	0.0022	4	324385	rs10796907	A	0.00139128	rs11586480	A	0.00486151	rs10908355	G	0.00109009	rs6426027	T	-0.00056429
cg00860090	1	0.000309745	0.001	8	143962	rs1050492	A	0.000136493	rs12739464	T	8.69961e-05	rs697846	G	0.000464178	rs17580764	T	0.000745086	rs6664080	C	-5.91047e-05	rs1935307	C	-0.000375172	rs2889481	G	0.000687941	rs17589895	A	-0.00176904
cg00860107	1	0.000287203	0.0007	2	362608	rs3103882	A	-1.2078e-05	rs1997865	T	-0.000288736
cg00860370	1	0.00367538	0.0005	6	842370	rs1528210	G	-0.000135156	rs7531107	T	-0.00040379	rs11164738	G	0.00178443	rs1465132	T	-0.000476439	rs9325368	A	-0.000438543	rs3849298	T	5.48108e-05
cg00860380	1	0.00151821	0.0024	1	175039	rs477198	T	0.00448236
cg00860640	1	0.00148995	0.0008	1	1003105	rs10910830	G	0.00321696
cg00860712	1	0.00189193	0.0009	1	145352	rs16851157	G	-0.0030239
cg00861010	1	0.00110262	0.0004	1	179049	rs662999	T	-0.000541929
cg00862390	1	0.000368786	0.001	5	421973	rs2062595	T	-0.000339183	rs10737910	C	-0.000489995	rs16852021	G	0.000153897	rs12082523	T	-0.00162152	rs10733139	C	-0.0011818
cg00862394	1	0.00539541	0.0005	3	180228	rs10754416	T	0.000646552	rs17258348	G	-0.000102913	rs637868	T	0.000396953
cg00862417	1	0.00201073	0.0008	9	191563	rs7547408	C	0.000906523	rs11579602	A	0.000738596	rs17482973	C	0.000115385	rs11240348	G	0.00273819	rs2016502	G	-0.00183545	rs4951130	A	-0.000254704	rs1890334	C	-9.19367e-05	rs12035521	C	-0.000171503	rs10900589	A	0.000298536
cg00863309	1	0.0024763	0.0023	1	264023	rs17018399	A	-0.0130122
cg00863986	1	0.00144542	0.0007	5	2538742	rs11261247	G	-0.000158759	rs2999603	G	0.000350809	rs9438040	C	-0.00019151	rs10900403	G	-0.000829524	rs11240142	T	-0.000644379
cg00864400	1	0.00113972	0.0006	4	186256	rs10788764	A	-9.13882e-05	rs6587444	T	-0.000430139	rs6680993	T	-0.000207249	rs1339988	G	-1.59195e-05
cg00864860	1	0.0486663	0.0024	1	160459	rs707472	T	0.0103703
cg00864916	1	0.152482	0.01	7	202836	rs12748054	T	-0.0154813	rs12041548	G	0.0057305	rs3845419	C	-0.0240465	rs2331996	T	-0.00149015	rs2297185	T	-0.0155014	rs17301936	T	-0.0262829	rs6425658	G	0.000614002
cg00865054	1	0.00179408	0.0022	1	595245	rs12067434	A	0.00693195
cg00865653	1	0.00190614	0.0007	7	258483	rs12060538	G	-0.000378902	rs665538	C	0.00162772	rs11802479	C	0.000233282	rs11582601	G	-0.00312796	rs7520236	T	0.000684945	rs12069698	G	0.00301675	rs12121312	T	-0.00115212
cg00866295	1	0.000846889	0.0013	4	215268	rs6594013	A	-0.000323486	rs2365858	C	-0.000280662	rs12407055	A	-5.25078e-05	rs16851939	G	-0.000393132
cg00866484	1	0.00174654	0.0004	6	611725	rs12065592	T	0.00020259	rs12023878	T	0.00240459	rs6702037	A	0.00014864	rs7526552	T	0.000284884	rs6659736	T	0.000144813	rs12730	C	0.00038927
cg00866556	1	0.000655054	0.0013	7	363471	rs2452767	C	0.00336119	rs1032425	A	0.0018444	rs2131556	A	-0.000222455	rs957633	G	0.000917316	rs3737606	G	-0.000494844	rs2235937	G	0.000508519	rs2235938	T	-0.000417851
cg00866662	1	1.94936e-06	0.0007	2	208758	rs4950878	G	0.000172902	rs10920474	C	0.000136414
cg00866690	1	0.00751602	0.0007	10	478742	rs451061	C	-0.000124073	rs385039	G	-0.00016476	rs262669	A	-0.000541503	rs2257182	C	-6.05726e-05	rs4648807	T	-0.000601456	rs2459994	T	0.000346253	rs626479	A	-0.000145557	rs16824543	A	-0.000256299	rs7527871	C	-6.35242e-05	rs10910060	A	-0.00114104
cg00866953	1	0.00488466	0.0005	6	138135	rs2221926	A	0.00138477	rs2175774	A	0.000126467	rs733677	T	0.000125441	rs12138732	A	-0.000414421	rs10927632	A	0.0003059	rs6657768	A	-0.000253544
cg00867230	1	0.000994125	0.0006	7	363471	rs12130351	T	-0.000370854	rs16838010	C	0.00246404	rs17262440	C	0.000168036	rs2762682	T	-0.00040157	rs2235937	G	0.000822519	rs204058	T	-0.00097109	rs1997865	T	0.00038154
cg00867391	1	0.0409279	0.0011	1	178434	rs7529711	C	-0.00285982
cg00867472	1	0.00307998	0.0021	1	373247	rs7516736	A	0.00324831
cg00868131	1	0.020634	0.0009	6	203584	rs4927133	T	0.00026324	rs2873449	T	0.00285748	rs477198	T	0.00120729	rs299881	T	6.34422e-05	rs17110698	T	-0.000110023	rs11811633	C	-0.00334456
cg00870095	1	0.001357	0.0011	1	255874	rs4653295	G	0.00143304
cg00873050	1	2.9231e-05	0.0036	1	1038045	rs12760548	G	0.00192905
cg00874055	1	0.000520869	0.0011	2	174339	rs9661110	C	-0.000394992	rs1885018	C	0.000172132
cg00874641	1	0.0081852	0.0006	7	142592	rs12408451	A	-0.00107617	rs2901092	G	0.00141266	rs9332661	G	0.00114098	rs12402774	G	0.00157378	rs6696810	C	0.000102254	rs6020	T	-0.00448069	rs6427202	C	0.000476571
cg00875272	1	0.000446591	0.0003	4	323898	rs12123358	G	-2.97332e-05	rs13374382	G	-3.49673e-05	rs12184246	C	0.000253275	rs2494248	C	-0.000156726
cg00876376	1	1.78321e-07	0.0003	5	188821	rs272527	T	-7.0856e-05	rs17388318	G	-0.000356162	rs2355710	A	8.98158e-05	rs2983713	A	-0.000160974	rs12568345	T	0.000503058
cg00878533	1	0.00112738	0.0015	2	294786	rs2606408	C	-0.000762425	rs897632	A	0.00115278
cg00881010	1	0.0535135	0.0012	10	228609	rs11265378	A	-0.00178459	rs6664438	T	-0.013296	rs7513382	G	0.00205663	rs12564849	C	0.000269784	rs11265386	T	-5.92547e-05	rs6699059	A	-0.00225782	rs11265393	C	-0.000342823	rs6688100	T	0.000980959	rs2820421	C	-6.5206e-06	rs11265412	A	-0.00112266
cg00882235	1	0.00198597	0.0009	1	155044	rs6661125	G	0.00157969
cg00882665	1	0.00482655	0.0025	2	237092	rs12046145	A	-0.00392405	rs12747934	A	0.00377657
cg00883218	1	0.0431758	0.0033	6	349704	rs11590458	T	0.00366483	rs2057006	G	-0.0147993	rs709209	G	-0.00634987	rs12071731	G	-0.00398221	rs846103	T	0.00539293	rs7542655	G	-0.00193717
cg00883837	1	0.00952932	0.0016	3	224664	rs7418152	G	-0.00182517	rs1970420	C	0.00469198	rs10888350	G	-0.00295411
cg00885901	1	0.0087273	0.0011	3	271367	rs3828044	G	0.000298057	rs11588734	G	-0.00172306	rs12090079	C	0.00893873
cg00887511	1	0.061115	0.0004	10	150508	rs197374	T	0.00308757	rs1107392	T	-0.00108832	rs2076589	T	0.00423171	rs197380	T	-0.000410591	rs197383	C	-0.000224929	rs2076591	C	-0.000289823	rs197416	C	-0.000446058	rs197419	C	0.00104975	rs609801	C	-0.00215976	rs4839168	T	-0.000187566
cg00888758	1	0.0863976	0.0021	9	388904	rs4845743	T	0.0100551	rs4845431	A	-0.0069211	rs1496042	T	0.00784617	rs4845419	G	0.00156101	rs11582331	T	-0.00778483	rs11204981	A	-0.000367002	rs2050631	G	-0.00290956	rs2282302	G	0.00691601	rs4240877	T	0.00174345
cg00889627	1	0.00158872	0.0008	4	594032	rs16824543	A	-0.00149675	rs3753242	T	-0.00091136	rs2281173	A	-0.000593488	rs2645092	C	-0.000588223
cg00890054	1	0.231676	0.0016	8	134851	rs11121382	C	-0.000246625	rs4908852	G	-0.000522847	rs11121387	T	0.00322061	rs732591	C	-0.000812739	rs9651158	C	-0.224729	rs17393334	A	0.00132414	rs9726646	T	0.00134486	rs12137140	T	0.000994486
cg00890145	1	0.000143076	0.0005	4	1084394	rs3910890	C	-0.000318999	rs17346661	G	0.000344195	rs35429672	C	0.000300124	rs10910830	G	-0.000492213
cg00890378	1	0.000147063	0.0002	5	239695	rs4653081	A	-9.2693e-05	rs10429859	C	-0.000164095	rs6679416	T	-9.96783e-05	rs12043842	T	-0.000131068	rs4503314	T	-0.000107071
cg00890774	1	0.00022418	0.0004	4	135663	rs13374798	G	-0.000473848	rs1325273	T	0.000124872	rs597630	C	-3.47104e-05	rs10159252	C	0.000188371
cg00890874	1	0.00195882	0.001	4	198227	rs6677666	T	0.000812685	rs4926355	G	-0.000863637	rs12028158	G	-0.000686078	rs2566787	A	-0.000345241
cg00891011	1	0.00020497	0.0005	3	403011	rs12724450	A	-0.000560613	rs4451552	G	0.000395304	rs11204665	G	0.000595161
cg00891176	1	0.00804769	0.0011	3	78824	rs6413915	A	0.000818868	rs1059625	G	0.000294729	rs2296383	A	-0.00116177
cg00891184	1	0.00267376	0.0014	4	381780	rs12069853	C	0.000427652	rs9782938	C	0.00100761	rs6696978	G	0.0014457	rs11121543	T	0.000648992
cg00891459	1	0.00602581	0.0009	6	240378	rs604742	C	-0.00173937	rs12127143	T	-0.00291996	rs10737472	C	0.000904422	rs4648892	C	0.000310328	rs1616772	G	0.00508242	rs946268	T	-0.00244438
cg00891611	1	0.0415972	0.0051	2	118857	rs11808800	C	-0.0122894	rs17019224	A	-0.00799857
cg00892060	1	0.00189689	0.0053	1	1337489	rs11799813	G	0.0125597
cg00892096	1	0.0938685	0.0016	1	132518	rs11118622	C	0.00589963
cg00892397	1	0.000860882	0.0016	3	100710	rs11568046	G	0.00391412	rs4846997	C	-0.00136799	rs11122578	A	-0.00243737
cg00893493	1	0.0302389	0.0026	3	156674	rs6674050	C	0.00674112	rs7545349	T	-0.00599422	rs17371526	C	0.00216097
cg00893538	1	0.00421213	0.001	5	142592	rs12408451	A	-0.000514169	rs12733037	T	-0.00334769	rs10919171	G	0.0019413	rs9332629	T	0.000753224	rs6020	T	-0.00335781
cg00894041	1	0.0246324	0.0009	1	177461	rs2455124	T	0.00279114
cg00894252	1	5.47258e-05	0.002	5	341335	rs7516736	A	0.0001349	rs4661061	A	-0.000463104	rs12137505	G	-0.000253358	rs822430	G	-0.000414122	rs3795736	C	0.000760815
cg00894449	1	0.0872808	0.0023	3	188702	rs10864340	T	-0.00400175	rs10864338	G	-0.0139362	rs406236	A	-0.00615542
cg00894481	1	5.90316e-06	0.0013	1	232233	rs12691551	G	-0.000675992
cg00894697	1	0.213184	0.0007	3	130798	rs17412284	A	-0.021928	rs10916809	T	0.00340401	rs6698887	A	-0.00154148
cg00894870	1	0.0107368	0.0002	11	228355	rs6694099	A	-0.000687352	rs9426799	T	0.000575839	rs10917331	A	-1.49356e-05	rs4483432	T	0.000127337	rs12133034	G	0.00150439	rs12122656	G	0.00061223	rs6663221	T	0.000527171	rs214338	G	0.000105578	rs214340	T	0.000130744	rs12751502	T	-1.49565e-05	rs736713	T	-0.00133452
cg00895834	1	0.0476897	0.0025	2	207826	rs10797384	G	-0.00756807	rs2455109	T	-0.000659939
cg00900054	1	0.000919638	0.0007	1	461563	rs10890347	A	-0.000399037
cg00901051	1	0.0549056	0.002	4	128430	rs1003716	A	0.00754629	rs2745967	G	0.0113447	rs490305	A	0.0204344	rs1932819	A	0.00766953
cg00901198	1	6.91201e-05	0.0014	1	327025	rs6656287	T	-0.000753821
cg00901843	1	0.00248034	0.0016	1	265148	rs6688436	A	0.00269119
cg00902496	1	0.00094733	0.0011	4	338698	rs4073112	C	0.000424919	rs12095412	T	0.000311493	rs11573543	C	-0.00100131	rs11808852	A	0.000434659
cg00903041	1	3.08215e-05	0.0013	6	83495	rs4845046	T	-0.00243515	rs2069155	C	-0.00112196	rs11583907	T	0.00132925	rs6540602	C	-0.00121679	rs17188367	C	-0.00144998	rs4845054	T	-0.00464394
cg00903584	1	0.0975098	0.002	8	157720	rs7528295	G	0.00388428	rs17488131	G	0.00669016	rs10920357	A	-0.00118227	rs11588918	G	0.00118118	rs6676433	G	0.0140866	rs2993437	T	0.00114992	rs11585579	A	0.000614092	rs4436440	T	0.00265327
cg00903704	1	0.00227156	0.0012	1	144555	rs10753764	T	-0.00166654
cg00903932	1	0.00402048	0.0013	7	257930	rs6577209	A	0.00114077	rs11586136	C	0.000272006	rs6660837	A	0.000666774	rs12048904	T	0.000370146	rs10875328	A	-0.000580031	rs17123149	A	-0.00260526	rs4907921	T	-0.00177304
cg00903950	1	0.000315004	0.0004	4	762976	rs821551	A	0.000167022	rs822490	C	1.8513e-06	rs2297649	A	0.0003194	rs6427299	T	-0.000346339
cg00904574	1	0.00988658	0.0004	4	348236	rs4073112	C	0.000400044	rs11573543	C	-0.000247499	rs3768440	A	0.000123036	rs17393206	T	0.00166608
cg00905419	1	0.0245235	0.0014	7	294786	rs9782915	G	-0.00150681	rs1869971	T	0.000252745	rs2842910	C	-0.00361023	rs6659552	C	-0.000320433	rs1563469	A	0.00126943	rs6665853	A	0.000614545	rs4648451	A	-0.00146522
cg00905725	1	0.00192799	0.0003	1	156836	rs7544191	G	0.000921014
cg00906794	1	0.0010145	0.0006	2	330658	rs11122008	T	0.00114256	rs2489257	T	-0.00054103
cg00906976	1	0.000936284	0.0003	6	258619	rs17802224	T	0.000179239	rs3767752	T	0.000451688	rs1765774	G	-0.000523774	rs12030600	A	-0.000100169	rs12058117	G	-3.39365e-05	rs2570408	C	-0.000365543
cg00907402	1	0.00122258	0.0004	1	787015	rs10902656	C	0.000681654
cg00907427	1	0.00348931	0.001	4	240378	rs604742	C	-0.00101171	rs1198498	G	-0.000135378	rs1767141	A	0.000478776	rs2749146	C	-0.00037225
cg00907473	1	0.00281605	0.0006	2	253446	rs2813747	T	-0.000609065	rs17509272	G	0.000391413
cg00907503	1	0.0030913	0.0027	1	308741	rs2494366	T	0.00524679
cg00907549	1	0.0454193	0.001	9	89289	rs965399	G	-0.000135305	rs10495381	T	0.0146455	rs1529540	A	0.00317435	rs17585293	G	0.00953073	rs2258737	T	0.00101568	rs1773419	C	0.00594305	rs10495383	C	-0.00452473	rs10925178	A	0.00367337	rs2799430	A	0.00365735
cg00908427	1	0.00219272	0.0007	6	101810	rs17363368	G	-0.00193692	rs3013503	T	6.38655e-05	rs3013504	A	0.000103449	rs4657277	G	-0.000241091	rs7537022	T	0.000949026	rs12740984	T	0.000747224
cg00908631	1	0.0118622	0.0014	4	996093	rs3176466	T	-0.00394915	rs6656410	T	-0.00142863	rs12568008	A	0.000508155	rs12118892	T	5.32486e-05
cg00908758	1	0.0058715	0.0018	3	175975	rs11163984	A	-0.000201112	rs17540101	T	4.79672e-05	rs6666572	A	-0.00293363
cg00908766	1	0.759257	0.0022	5	296195	rs629301	G	-0.110987	rs599839	G	-0.00219681	rs14000	C	-0.0444456	rs3120625	C	-0.00140401	rs10745351	T	-0.00671198
cg00909226	1	0.000852041	0.0004	4	329941	rs968545	T	-0.00133622	rs7517230	T	0.000143442	rs12085319	T	-0.000757088	rs12758614	T	-0.000950524
cg00909514	1	0.00306501	0.0022	8	306857	rs3767494	A	-0.00681329	rs7554511	A	0.000641595	rs4915464	C	0.00208559	rs2292095	T	0.00388855	rs396029	G	0.00355196	rs6694184	T	9.06067e-05	rs10920085	G	0.00571819	rs2047147	G	-0.00720099
cg00909706	1	9.55662e-05	0.0005	5	236670	rs4243826	A	-0.000720719	rs6577556	C	-0.000377213	rs4908527	T	-0.000370105	rs10489436	G	0.000955822	rs10864381	A	-0.000323563
cg00909806	1	0.432335	0.0114	9	149477	rs591176	T	0.011574	rs1021379	T	0.00595139	rs1021378	A	-0.00170242	rs2970540	T	-0.0038808	rs11805307	T	0.017836	rs1512847	C	0.057743	rs585428	A	-0.00487013	rs12141407	T	-0.00131896	rs17666456	T	0.000898829
cg00909926	1	0.00275512	0.0011	2	123769	rs6673703	T	-0.00116537	rs946466	T	-0.000401227
cg00910103	1	0.100244	0.0039	10	1337489	rs10888464	A	-0.0518923	rs7517103	A	0.00937665	rs3106121	A	0.0146476	rs7534365	C	0.000528021	rs6693817	A	-0.00116528	rs3118124	G	0.00154798	rs16835254	G	-0.00172392	rs11205347	T	0.000370464	rs698915	A	-0.00342384	rs834231	T	0.00134293
cg00910518	1	0.00186638	0.0006	7	152341	rs10922907	A	0.000474248	rs1342785	A	-0.00258555	rs12030148	A	-0.00113327	rs7526803	A	-0.000119037	rs10493843	A	-0.00149354	rs1725391	T	-0.000902483	rs6659216	A	0.000388647
cg00910616	1	0.00632325	0.0008	2	170988	rs913380	A	-0.000444054	rs10489167	A	0.0011686
cg00910861	1	0.00155535	0.0013	8	182258	rs17163868	T	-0.000285195	rs11247915	C	0.00040943	rs12057290	C	0.00116682	rs11247917	A	0.00123806	rs11247894	G	0.000442483	rs11247932	A	0.000574752	rs11247937	C	-0.00322471	rs17163713	C	0.000743515
cg00912316	1	0.0020918	0.0004	4	211176	rs17382631	A	0.000169979	rs16830037	T	-0.000633225	rs12407920	T	-8.17187e-05	rs12406072	A	0.000726738
cg00912467	1	0.00174724	0.0008	1	373632	rs12125079	G	-0.00101518
cg00912746	1	0.00257253	0.0046	1	577304	rs12565354	G	-0.0139518
cg00912942	1	0.000155157	0.001	1	340403	rs3737611	G	-0.00246215
cg00912946	1	9.24551e-06	0.0008	2	423186	rs1984508	A	0.000194865	rs1749409	G	-0.000153899
cg00913949	1	0.0024009	0.0006	3	110251	rs1166332	C	-0.000256102	rs2221285	T	0.000565752	rs17045418	T	-0.00110728
cg00913953	1	0.00416846	0.0003	1	267826	rs481762	G	0.00065085
cg00913954	1	0.00164995	0.0021	7	291630	rs1339766	A	-0.00171776	rs4653184	C	-0.00171615	rs3917922	T	-0.0109966	rs11263901	A	-0.00326068	rs7522482	T	-0.0008499	rs7530656	C	-0.000990477	rs6662146	A	0.00408003
cg00914146	1	0.000116726	0.0018	5	111252	rs6429180	A	0.00108072	rs11810574	G	-0.000894865	rs12021945	C	0.00024311	rs10926111	C	0.00143522	rs10926146	C	-0.000363105
cg00914222	1	0.0115545	0.0008	3	258342	rs1032425	A	-0.000870383	rs16838010	C	-0.00326825	rs873654	A	0.000383697
cg00914354	1	0.0018424	0.0007	1	176901	rs11203277	C	-0.00111324
cg00914462	1	0.000921233	0.0004	5	287365	rs10927334	C	-0.000282945	rs10128061	G	-1.2594e-06	rs2134271	A	-0.000136111	rs6663759	A	0.000145937	rs7540522	A	0.000427837
cg00914562	1	0.00138708	0.0009	1	291088	rs4316398	C	-0.00180849
cg00914726	1	0.00396386	0.0029	3	174453	rs598202	G	0.00111778	rs10493275	G	-0.00301545	rs1415675	C	-0.0013805
cg00914781	1	0.000203043	0.0003	1	177466	rs17103260	C	-0.000577537
cg00915178	1	0.0133487	0.0006	6	233754	rs2744901	T	-0.00312206	rs5691	C	0.00315406	rs10489418	G	-0.000754509	rs4146736	G	0.00213746	rs11800532	G	-1.99626e-05	rs622721	T	-0.000276051
cg00915214	1	1.22413e-05	0.0011	2	98568	rs16851160	A	-0.0153933	rs12045446	A	0.000460439
cg00915289	1	0.00271076	0.0005	1	319014	rs11264268	A	0.000710818
cg00915556	1	0.179483	0.0023	4	430023	rs11563	T	-0.00170515	rs3924486	T	-0.00282174	rs12096438	C	-0.0103953	rs7514835	A	-0.000788992
cg00916255	1	0.00050076	0.0011	3	235237	rs17615321	A	-0.000992377	rs9427197	T	-0.000574584	rs16863439	T	0.00172822
cg00916635	1	0.00416668	0.0011	4	302443	rs6679677	A	-0.000370473	rs3006998	A	-0.00108467	rs12402202	C	-0.000103827	rs4274061	A	-0.000144026
cg00916659	1	0.00436343	0.0023	3	252457	rs6676208	C	-0.00372436	rs12239580	T	-6.49397e-05	rs11119918	G	-0.00477139
cg00917101	1	0.0236393	0.0032	3	406412	rs10864548	C	-0.0036907	rs4908901	G	0.000909347	rs846103	T	0.0176186
cg00917251	1	0.0484245	0.0011	8	188783	rs9424374	C	0.00378343	rs1929304	C	-0.00580391	rs11231	T	-0.000245202	rs2809964	T	0.000876689	rs6424106	T	0.00474608	rs12129892	G	0.000755067	rs12125143	T	0.000710256	rs9328948	T	0.00273681
cg00917471	1	0.00903252	0.0017	7	300994	rs2760081	A	-0.00298776	rs7540604	T	-0.00100851	rs3862218	G	-0.0010469	rs12078281	A	-0.000310806	rs3768025	A	-0.00144467	rs17382631	A	0.00466407	rs16830037	T	0.00363061
cg00917899	1	0.00224304	0.0009	1	348587	rs4300218	A	-0.00473638
cg00918422	1	0.000286394	0.0003	1	343233	rs7517230	T	0.000228232
cg00918541	1	0.00234588	0.0003	1	402079	rs17029399	T	0.000739166
cg00919576	1	0.00743384	0.0009	8	107400	rs168101	A	0.00157068	rs17117574	C	0.000779015	rs12734152	T	-0.000600894	rs338251	G	-0.000220218	rs338254	A	-0.000747387	rs706463	C	-0.000337992	rs7548097	T	0.00063776	rs706430	A	0.000461466
cg00919806	1	0.0015397	0.0019	7	208275	rs1192831	A	-0.00249426	rs1771928	C	0.00700128	rs1771918	A	7.43342e-05	rs12048553	A	-0.00066234	rs2380115	T	0.00672743	rs10399826	G	0.000377633	rs2386548	T	-0.000309414
cg00920043	1	0.000171172	0.0005	1	244936	rs2993660	G	0.000801896
cg00920348	1	0.0111236	0.0005	4	83564	rs7540195	T	6.22595e-05	rs6689313	C	0.000694789	rs12136922	G	-0.000226243	rs7533837	G	0.000191939
cg00920395	1	0.0109443	0.0004	5	105064	rs399848	T	-0.00199132	rs16840748	A	0.000476714	rs11265054	A	0.000758613	rs6680399	G	-0.000430833	rs1864346	T	-0.000169121
cg00920799	1	0.000907705	0.0016	4	1337489	rs16835254	G	4.63242e-05	rs942453	G	0.00123935	rs6702272	A	0.000194778	rs834231	T	-0.0010769
cg00921097	1	0.00135195	0.0017	1	193247	rs12071151	G	0.00247885
cg00921454	1	0.00620976	0.0007	8	180305	rs2073108	G	-0.0003069	rs11206337	A	-0.00118287	rs4244644	T	0.000462933	rs17110430	C	0.000118467	rs12564882	G	0.000590249	rs17110345	G	0.000252542	rs12043517	C	0.00012128	rs4927086	C	0.000215159
cg00922376	1	0.00231888	0.0005	1	182717	rs1203678	A	0.000737897
cg00922420	1	0.00202294	0.0006	1	149946	rs2479398	C	0.00115797
cg00922841	1	0.0391474	0.0019	6	150290	rs1415972	A	-0.00138663	rs10788850	T	0.00316653	rs9659623	C	6.96211e-05	rs3170863	C	-0.00317178	rs11586024	T	-0.00039326	rs12734348	T	-0.00458061
cg00922857	1	8.07684e-08	0.0031	1	234060	rs10489463	G	0.00247511
cg00923259	1	0.000364448	0.0002	6	182267	rs3766503	T	0.000230481	rs8179281	T	-0.000519342	rs12069680	A	0.000209323	rs1908627	A	-0.000262884	rs6698770	T	-7.62664e-05	rs2352866	C	0.000873549
cg00923458	1	0.0190666	0.0043	1	136714	rs7532420	T	-0.00501581
cg00923634	1	4.82595e-05	0.0023	5	406432	rs11247912	C	-0.0150251	rs3767923	C	-0.00228874	rs760599	G	-0.000493754	rs1044183	T	0.0011353	rs213632	G	0.00019037
cg00923744	1	0.0610232	0.0022	5	135879	rs7531895	T	0.0131057	rs11122260	A	0.00100253	rs6663181	T	0.000796629	rs12076984	G	0.000153088	rs6680995	C	0.000519277
cg00924017	1	0.0528745	0.0008	7	252688	rs542338	A	0.00143155	rs7544426	T	-0.00126759	rs568686	T	-0.000807079	rs523786	A	0.00119868	rs11807	C	-0.000482184	rs3814309	C	0.00194469	rs1887546	T	-0.000549749
cg00924484	1	5.97828e-05	0.0008	6	132539	rs2077399	G	0.000101441	rs2077402	A	-0.00103947	rs12116787	C	0.000362765	rs4839283	T	-5.69021e-05	rs2361047	G	5.47081e-05	rs3849180	T	0.000133246
cg00924622	1	0.00192355	0.0013	1	514796	rs612727	T	-0.00201989
cg00924685	1	0.00489768	0.0034	8	132708	rs6693480	A	-0.00257265	rs7530306	C	-0.000948645	rs2501810	T	-0.00265784	rs2143810	A	0.000526724	rs12124688	A	0.00339647	rs2235913	G	-0.000342403	rs2235914	C	-0.000236495	rs2076607	C	-0.000853447
cg00925054	1	0.00188497	0.0006	1	94180	rs2892842	T	-0.00162432
cg00925616	1	0.000561921	0.0004	4	612319	rs2184203	G	-0.000111158	rs7516503	G	0.000230772	rs747020	A	-0.000746111	rs587707	T	-0.000245028
cg00925802	1	0.0421183	0.0018	6	265450	rs284313	G	0.00293696	rs284320	C	0.00507013	rs17035549	A	0.00293522	rs734736	C	0.00369021	rs6657808	T	0.00512272	rs11577757	T	-0.000185364
cg00925953	1	0.0101352	0.0033	1	178425	rs6674964	A	-0.00339906
cg00926874	1	0.00239881	0.0005	1	427955	rs12754943	T	-0.000759682
cg00927134	1	0.00177545	0.0007	1	378284	rs2821025	T	0.00153068
cg00929376	1	4.85594e-05	0.001	3	143036	rs1848186	G	-0.000645129	rs10903117	G	-0.000234624	rs4649033	G	-2.66236e-05
cg00929392	1	0.00268883	0.0006	1	238113	rs1925702	A	0.000867612
cg00929493	1	0.0208865	0.0022	2	373567	rs11590458	T	0.00107215	rs2057006	G	-0.00273796
cg00929523	1	0.0253238	0.0026	4	146979	rs1929843	G	0.000733678	rs11585913	T	0.000494691	rs16839445	T	0.00170354	rs12123550	A	-0.00793107
cg00930078	1	0.000234082	0.0004	3	213803	rs7517927	G	0.000439865	rs6686449	T	-5.90894e-05	rs4653568	A	8.82523e-05
cg00930306	1	0.00246659	0.0006	1	600875	rs2335407	T	-0.000778211
[truncated: 429,340+ more rows]
[truncated: 12 more columns]
