# Supplementary material for: Genome-wide methylation data mirror ancestry information
Source: Epigenetics Chromatin. 2017 Jan 3;10:1. doi: 10.1186/s13072-016-0108-y (PMC5267476; doi:10.1186/s13072-016-0108-y)
Supplement: Supplementary file 3 — Additional file 3. The reference list of informative CpGs. [file 13072_2016_108_MOESM3_ESM.xlsx]

## Sheet: ReferenceList
cg00012362
cg00017157
cg00028022
cg00044796
cg00055434
cg00069771
cg00114966
cg00123214
cg00125858
cg00173776
cg00254258
cg00321850
cg00345083
cg00355656
cg00404053
cg00546117
cg00566331
cg00666641
cg00791851
cg00793992
cg00806481
cg00838423
cg00908766
cg00944433
cg00951395
cg00958927
cg00999163
cg01012936
cg01021334
cg01023242
cg01059116
cg01081438
cg01296877
cg01327202
cg01427815
cg01769468
cg01796338
cg01821018
cg01821635
cg01876809
cg01904812
cg01942971
cg02053132
cg02251754
cg02331910
cg02454025
cg02487331
cg02573566
cg02586212
cg02890259
cg02896926
cg02947253
cg02954704
cg02974968
cg03053553
cg03129555
cg03216635
cg03221390
cg03229033
cg03263197
cg03347306
cg03396347
cg03432774
cg03433033
cg03513464
cg03526459
cg03749917
cg03753284
cg03802191
cg03812309
cg03887218
cg03920003
cg03935359
cg03954786
cg03970567
cg04077668
cg04083966
cg04131194
cg04134399
cg04241075
cg04246708
cg04315214
cg04350215
cg04352962
cg04486839
cg04610742
cg04735660
cg04798314
cg04811114
cg04850211
cg04863005
cg04877893
cg04882216
cg04888234
cg04972748
cg05033416
cg05044291
cg05262829
cg05342835
cg05370662
cg05376982
cg05460975
cg05694621
cg05704942
cg05712748
cg05761882
cg05776630
cg05784532
cg05844789
cg06123700
cg06182923
cg06193043
cg06197811
cg06205333
cg06221963
cg06223162
cg06248701
cg06419659
cg06437931
cg06511276
cg06772309
cg06775570
cg06784218
cg06804873
cg06811094
cg06825163
cg06885757
cg06905679
cg06916670
cg06917450
cg06935979
cg06961873
cg06972019
cg06974143
cg07018435
cg07044276
cg07107916
cg07139329
cg07157834
cg07196514
cg07343335
cg07371337
cg07502417
cg07603449
cg07703391
cg07793724
cg07796016
cg07816247
cg07898899
cg07919760
cg07965774
cg08034986
cg08121686
cg08123339
cg08146708
cg08231696
cg08237401
cg08250118
cg08477332
cg08480098
cg08870646
cg08873628
cg08895590
cg08946995
cg08949192
cg08950364
cg09022584
cg09033006
cg09139287
cg09184981
cg09219280
cg09359103
cg09408571
cg09664314
cg09762182
cg09829573
cg10001720
cg10091792
cg10092377
cg10130257
cg10144473
cg10211414
cg10312513
cg10316617
cg10321404
cg10324224
cg10327440
cg10523679
cg10701801
cg10702366
cg10708189
cg10759817
cg10782019
cg10807101
cg10824677
cg10962762
cg11066601
cg11188103
cg11190354
cg11211795
cg11213707
cg11238820
cg11256186
cg11309454
cg11343894
cg11404532
cg11418303
cg11460778
cg11530693
cg11733135
cg11742688
cg11799650
cg11812662
cg11965913
cg11975397
cg12075498
cg12139069
cg12213037
cg12339802
cg12386614
cg12388523
cg12417704
cg12459000
cg12466610
cg12585162
cg12604331
cg12623852
cg12718519
cg12728543
cg12733254
cg13052638
cg13078798
cg13092405
cg13111532
cg13149890
cg13205059
cg13232075
cg13239126
cg13245593
cg13370086
cg13387643
cg13443627
cg13462557
cg13507429
cg13688186
cg13693652
cg13878066
cg13917577
cg13918804
cg13928473
cg13946767
cg13976154
cg13981325
cg14093106
cg14159672
cg14164839
cg14252149
cg14660726
cg14669130
cg14830002
cg14847009
cg14859874
cg14893161
cg14963928
cg14981532
cg15075357
cg15135176
cg15505700
cg15580309
cg15591803
cg15600437
cg15603964
cg15625495
cg15641364
cg15685922
cg15818208
cg15831346
cg16008148
cg16046605
cg16060930
cg16080552
cg16112880
cg16270485
cg16298867
cg16322792
cg16329085
cg16348003
cg16490124
cg16512390
cg16581647
cg16652920
cg16699148
cg16700924
cg16814483
cg16988262
cg16991637
cg17001333
cg17096979
cg17134153
cg17161180
cg17171259
cg17178900
cg17210938
cg17217296
cg17220055
cg17279365
cg17283022
cg17339202
cg17425144
cg17476910
cg17502780
cg17737388
cg17747265
cg17806798
cg17810781
cg17821453
cg17833169
cg17839226
cg17845761
cg17856063
cg17941330
cg17951978
cg17966227
cg17984885
cg18126320
cg18131582
cg18285337
cg18346412
cg18354264
cg18562198
cg18756931
cg18795169
cg18815120
cg19022814
cg19257562
cg19373347
cg19405842
cg19504089
cg19588327
cg19629430
cg19677267
cg19681352
cg19714913
cg19743168
cg19750824
cg19813884
cg20167293
cg20200200
cg20227766
cg20252997
cg20267322
cg20325200
cg20409752
cg20430773
cg20432732
cg20449590
cg20485607
cg20568423
cg20595457
cg20598894
cg20616108
cg20696674
cg20697066
cg20703997
cg20775316
cg20778915
cg20794208
cg20801751
cg20803293
cg20823859
cg20828284
cg20960322
cg20987072
cg21109666
cg21118819
cg21263664
cg21294301
cg21297282
cg21385522
cg21440084
cg21534299
cg21584846
cg21609526
cg21783012
cg21805734
cg21860360
cg21951975
cg22026616
cg22029157
cg22034203
cg22167148
cg22237495
cg22333259
cg22337407
cg22337626
cg22356839
cg22372668
cg22386492
cg22402398
cg22481673
cg22502715
cg22505202
cg22509179
cg22614927
cg22617819
cg22671717
cg22674798
cg22705746
cg22717235
cg22719004
cg22796025
cg22802014
cg22808713
cg22810423
cg22875332
cg23012855
cg23209941
cg23213876
cg23261375
cg23283495
cg23371584
cg23589927
cg23622129
cg23627354
cg23656322
cg23681001
cg23713600
cg23919742
cg23937078
cg23982607
cg24057775
cg24088508
cg24152080
cg24196422
cg24295324
cg24299847
cg24361198
cg24412204
cg24450063
cg24451872
cg24503407
cg24529615
cg24534774
cg24537942
cg24593138
cg24628816
cg24674445
cg24699914
cg24844545
cg24846009
cg24860534
cg24867790
cg24879939
cg24925701
cg24925741
cg24937136
cg25208724
cg25303761
cg25382214
cg25465065
cg25593510
cg25597117
cg25726684
cg25755851
cg25849281
cg26015133
cg26035071
cg26296069
cg26303777
cg26347746
cg26407558
cg26418147
cg26616932
cg26653091
cg26659797
cg26667550
cg26785303
cg26810966
cg26822728
cg26824678
cg26840333
cg26908356
cg26987645
cg27003165
cg27170260
cg27387030
cg27452255
cg27535305
cg27631724
cg00004073
cg00009523
cg00051154
cg00060627
cg00257789
cg00337070
cg00386101
cg00424152
cg00450015
cg00474373
cg00522231
cg00523161
cg00570635
cg00599163
cg00783877
cg00793981
cg00881894
cg00935895
cg00980980
cg00999904
cg01013522
cg01017244
cg01168696
cg01188578
cg01230320
cg01273330
cg01286930
cg01397495
cg01588581
cg01592350
cg01594260
cg01622606
cg01695532
cg01726273
cg01745370
cg01783736
cg01836906
cg01884057
cg01919567
cg01957222
cg01966334
cg01997813
cg02001099
cg02059823
cg02082929
cg02479782
cg02502145
cg02541444
cg02563156
cg02592271
cg02717117
cg02745784
cg02778467
cg02819655
cg02823625
cg02862087
cg02887598
cg03028786
cg03063511
cg03124974
cg03171300
cg03196485
cg03206401
cg03233656
cg03263543
cg03312117
cg03475776
cg03489016
cg03741458
cg03888814
cg03938978
cg03987818
cg04011368
cg04033559
cg04034577
cg04062040
cg04082016
cg04131969
cg04255230
cg04316537
cg04351776
cg04365102
cg04459585
cg04490207
cg04586622
cg04681845
cg04722349
cg04735632
cg04782213
cg04845466
cg04862290
cg04883911
cg04944784
cg04955912
cg05043910
cg05058748
cg05088433
cg05092371
cg05104080
cg05194412
cg05468156
cg05481257
cg05570109
cg05850457
cg05890377
cg05894754
cg05903289
cg05962382
cg06107159
cg06181187
cg06183267
cg06193597
cg06264882
cg06353069
cg06360820
cg06471380
cg06549275
cg06574296
cg06627617
cg06634576
cg06683602
cg06737250
cg06992220
cg07021052
cg07227024
cg07307994
cg07314298
cg07319199
cg07336099
cg07349094
cg07537917
cg07588819
cg07673080
cg07755735
cg07782112
cg07810366
cg07905836
cg07929768
cg08010094
cg08017756
cg08106288
cg08110337
cg08206881
cg08240917
cg08348957
cg08444004
cg08687025
cg08720028
cg08773314
cg08963013
cg08995061
cg09074113
cg09167828
cg09289202
cg09399716
cg09714315
cg09760422
cg09829645
cg09969882
cg10224537
cg10359347
cg10392614
cg10560079
cg10610477
cg10616776
cg10633051
cg10639368
cg10645314
cg10687131
cg10763594
cg10855427
cg10879348
cg10881225
cg11015768
cg11016420
cg11023668
cg11108890
cg11370814
cg11618577
cg11716267
cg11770920
cg11939300
cg11946618
cg12000995
cg12140527
cg12156873
cg12334488
cg12342501
cg12349837
cg12454169
cg12495090
cg12500956
cg12564102
cg12573791
cg12648201
cg12697337
cg12791136
cg12935818
cg13000080
cg13027142
cg13149736
cg13167631
cg13215060
cg13363575
cg13700458
cg13821051
cg13834851
cg13874290
cg13968390
cg14111685
cg14150666
cg14161159
cg14191616
cg14223654
cg14227325
cg14252237
cg14271023
cg14280181
cg14307605
cg14448393
cg14458575
cg14652038
cg14766231
cg14780466
cg14795227
cg15059639
cg15177604
cg15326297
cg15506890
cg15541040
cg15652532
cg15730644
cg15806569
cg15958422
cg16074990
cg16122707
cg16155081
cg16511475
cg16512708
cg16619576
cg16705929
cg16719560
cg16781264
cg16796381
cg16805188
cg16865965
cg16882472
cg16908938
cg16989719
cg17052675
cg17056069
cg17128417
cg17149911
cg17181941
cg17240976
cg17263013
cg17266515
cg17455348
cg17644776
cg17646392
cg17717333
cg17749961
cg17778556
cg17916432
cg18121901
cg18368960
cg18428193
cg18584561
cg18662228
cg18663897
cg18712599
cg18757817
cg18757828
cg19052272
cg19172429
cg19285525
cg19367293
cg19374305
cg19384241
cg19404813
cg19513321
cg19638749
cg19640424
cg19655195
cg19716414
cg19729930
cg19961153
cg20201270
cg20300784
cg20325573
cg20408181
cg20421295
cg20460514
cg20627572
cg20638140
cg20722353
cg20846728
cg20891558
cg21211680
cg21248554
cg21292592
cg21513088
cg21555271
cg21598489
cg21624311
cg21645762
cg21819782
cg21862353
cg21930842
cg21957306
cg22068400
cg22093885
cg22139774
cg22140756
cg22157099
cg22304519
cg22332049
cg22364904
cg22412747
cg22496973
cg22587600
cg22595526
cg22920501
cg22971550
cg22972806
cg22976419
cg23100626
cg23302570
cg23320965
cg23369305
cg23392381
cg23482839
cg23649088
cg23813394
cg23817627
cg23885472
cg23905015
cg23912081
cg23973310
cg24027965
cg24169315
cg24200960
cg24220031
cg24270083
cg24305906
cg24588468
cg24608381
cg24664470
cg24751773
cg24861399
cg24906015
cg24917131
cg25138327
cg25251562
cg25325322
cg25356886
cg25429719
cg25448687
cg25521439
cg25550823
cg25570222
cg25587481
cg25588852
cg25651505
cg25702490
cg25838818
cg25951717
cg26014723
cg26094651
cg26175789
cg26179400
cg26429017
cg26487157
cg26638266
cg26748578
cg26754761
cg26799339
cg26881691
cg26995506
cg27026202
cg27074582
cg27141850
cg27211696
cg27237671
cg27391564
cg27534957
cg27665808
ch.2.114282875R
cg00180447
cg00205813
cg00238910
cg00447581
cg00456685
cg00462971
cg00492055
cg01055691
cg01079515
cg01137672
cg01181863
cg01324343
cg01331196
cg01346077
cg01347786
cg01351295
cg01388693
cg01412404
cg01461235
cg01520402
cg01697477
cg01781018
cg01797371
cg02081087
cg02341182
cg02344477
cg02507579
cg02527881
cg02637094
cg02648923
cg02704485
cg02772928
cg02772935
cg02794920
cg02832485
cg02860705
cg02909206
cg03269667
cg03347153
cg03455225
cg03494612
cg03680873
cg03761891
cg03847932
cg04156077
cg04363536
cg04461143
cg04500185
cg04507495
cg04553112
cg04814784
cg04865290
cg04900941
cg04995300
cg05044414
cg05084668
cg05120113
cg05126514
cg05393861
cg05401945
cg05413694
cg05481879
cg05499736
cg05531409
cg05542785
cg05767306
cg05799088
cg06300880
cg06378561
cg06494592
cg06690085
cg06706443
cg06726820
cg06870118
cg07133434
cg07258715
cg07266910
cg07478795
cg07597816
cg07629391
cg07733481
cg07735586
cg07759478
cg08033130
cg08048268
cg08140055
cg08350549
cg08449558
cg08461247
cg08489410
cg08522473
cg08817540
cg08821998
cg09330885
cg09627057
cg09639108
cg09866143
cg09876440
cg10180092
cg10259872
cg10336025
cg10454162
cg10512202
cg10666341
cg10881162
cg11014960
cg11035303
cg11645453
cg11862758
cg12077433
cg12395284
cg12687426
cg12789884
cg12928933
cg12981577
cg13050802
cg13224758
cg13284789
cg13752114
cg14187293
cg14209346
cg14488913
cg14554788
cg14703454
cg14711243
cg15145296
cg15210622
cg15247483
cg15270235
cg15295200
cg15543551
cg15591727
cg15697575
cg15709265
cg15732221
cg15928398
cg16170636
cg16274205
cg16303742
cg16361249
cg16364629
cg16414030
cg16562217
cg16570885
cg16762076
cg16788857
cg16975599
cg17336044
cg17573813
cg17646820
cg17658874
cg17869311
cg18004856
cg18026197
cg18073688
cg18404041
cg18479299
cg18604215
cg18634175
cg18766468
cg18770216
cg19145607
cg19399514
cg19498042
cg19518265
cg19726630
cg19845921
cg19876987
cg19976628
cg19996396
cg20130571
cg20131219
cg20187719
cg20356878
cg20364183
cg20540428
cg20575173
cg20679403
cg20735041
cg20824294
cg20892840
cg20917491
cg20925263
cg20979384
cg21139795
cg21178254
cg21260733
cg21330272
cg21444500
cg21513826
cg21520537
cg21529591
cg21790991
cg21827317
cg21909391
cg22022041
cg22288011
cg22532079
cg22710716
cg22926869
cg22984586
cg23159337
cg23186955
cg23220897
cg23245007
cg23352942
cg23468456
cg23477460
cg23528751
cg23542533
cg24033633
cg24047214
cg24159436
cg24184919
cg24187645
cg24284460
cg24524379
cg24607783
cg24619618
cg24638356
cg24711482
cg24769830
cg24858233
cg25089544
cg25158772
cg25188166
cg25209153
cg25463863
cg25593573
cg25649515
cg25658612
cg25664220
cg25692928
cg25951177
cg25975856
cg26187205
cg26381452
cg26678143
cg26845082
cg27104695
cg27141807
cg27187580
cg27312474
cg27336439
cg27361401
cg00071950
cg00209612
cg00517535
cg00532122
cg00555420
cg00614959
cg00675157
cg00810483
cg01020859
cg01091514
cg01218619
cg01394167
cg01406776
cg01609139
cg01782410
cg02018176
cg02096220
cg02525719
cg02674186
cg02722613
cg02754929
cg02877261
cg03219831
cg03373519
cg03452623
cg03457281
cg03461641
cg03529900
cg03639185
cg03676636
cg03698374
cg03965172
cg03988092
cg04073914
cg04129885
cg04181038
cg04331561
cg04672903
cg04737881
cg04967039
cg05049822
cg05366050
cg05388281
cg05526809
cg05554346
cg05773958
cg05791544
cg05832050
cg05893845
cg05972216
cg06033836
cg06034203
cg06176987
cg06202802
cg06318935
cg06713675
cg06737308
cg06908352
cg07043305
cg07189582
cg07485423
cg07700233
cg07870920
cg08330972
cg08644045
cg08684066
cg08786370
cg08817983
cg08891829
cg08948841
cg09120722
cg09197432
cg09272385
cg09351881
cg09413645
cg09438069
cg09526685
cg09826759
cg09973105
cg10131286
cg10197305
cg10270211
cg10295955
cg10360906
cg10518850
cg11037576
cg11102122
cg11266682
cg11281224
cg11294620
cg11301795
cg11379315
cg11663691
cg11674404
cg11969330
cg12214399
cg12279734
cg12314730
cg12524338
cg12717203
cg13014219
cg13534536
cg13941682
cg14029686
cg14102569
cg14192029
cg14422932
cg14497649
cg14503564
cg14583973
cg14600813
cg14724265
cg14742341
cg14840187
cg14887054
cg15248972
cg15400401
cg15586393
cg15594605
cg15624719
cg15877769
cg15897435
cg16092346
cg16301894
cg16399632
cg16472569
cg16854281
cg17004290
cg17022633
cg17187183
cg17858192
cg18075755
cg18093448
cg18401298
cg18434356
cg18770452
cg19311470
cg19484093
cg19551541
cg19601530
cg19630376
cg19935756
cg19952704
cg19978674
cg20311846
cg20320494
cg20361960
cg20639618
cg20992733
cg21524061
cg21544585
cg21645759
cg21743826
cg21795255
cg21806669
cg22007216
cg22436195
cg22655196
cg22705602
cg22901919
cg23109323
cg23376390
cg23835219
cg23985818
cg24135923
cg24784416
cg24826020
cg24862787
cg24941603
cg25036081
cg25076318
cg25215230
cg25243082
cg25397663
cg25554036
cg25587350
cg25628542
cg25817503
cg25897951
cg26184765
cg26278987
cg26398228
cg26469782
cg26689483
cg26741686
cg26924822
cg26943120
cg27000716
cg27208536
cg27239842
cg27284194
cg27341708
cg27581660
cg00049323
cg00080972
cg00191458
cg00255919
cg00299286
cg00524694
cg00546757
cg00582897
cg00594167
cg00601450
cg01032119
cg01208126
cg01223400
cg01354046
cg01387905
cg01579024
cg01742263
cg01817885
cg01923482
cg02091185
cg02160872
cg02288345
cg02303209
cg02460141
cg02495120
cg02514143
cg02550738
cg02601475
cg02614045
cg02707593
cg02762363
cg02772171
cg02891314
cg03456338
cg03534031
cg03686964
cg03726377
cg03871140
cg03979311
cg04135110
cg04156016
cg04242245
cg04431054
cg04843568
cg04998690
cg05007442
cg05195318
cg05457480
cg05457628
cg05548190
cg05597431
cg05860111
cg06060754
cg06547209
cg06618134
cg06636485
cg06653140
cg06755258
cg06758605
cg06846895
cg06995810
cg07021532
cg07124183
cg07151155
cg07178188
cg07181209
cg07371521
cg07422412
cg07450552
cg07464716
cg07539121
cg07601741
cg07621697
cg07664579
cg07871442
cg08155325
cg08238319
cg08238375
cg08323540
cg08324400
cg08358803
cg08496483
cg08506672
cg08508887
cg08604223
cg08720517
cg09021430
cg09060608
cg09156097
cg09164108
cg09169455
cg09404119
cg09483595
cg09660878
cg09672255
cg09730955
cg09934002
cg10140678
cg10185424
cg10202835
cg10602537
cg10857441
cg10875794
cg10881242
cg10926851
cg10934668
cg10938600
cg10942914
cg11012412
cg11257741
cg11285496
cg11303630
cg11400068
cg11428066
cg11445764
cg11459648
cg11472030
cg11529236
cg11553311
cg11585022
cg11685249
cg11791078
cg12415237
cg12420107
cg12515659
cg12580445
cg12599971
cg12611007
cg12908908
cg12919025
cg12924095
cg13011109
cg13313423
cg13362719
cg13386926
cg13399791
cg13591052
cg13592947
cg13905298
cg13944838
cg13972557
cg13986272
cg14167415
cg14548047
cg14596589
cg14773178
cg14778922
cg14797147
cg14799488
cg14904688
cg14983172
cg15001016
cg15016740
cg15094703
cg15221739
cg15402732
cg15421137
cg15595755
cg15618908
cg15690623
cg15845365
cg16006841
cg16079430
cg16081854
cg16102102
cg16163535
cg16293892
cg16375999
cg16569937
cg17335387
cg17386240
cg17395555
cg17444298
cg17509989
cg17670013
cg18106582
cg18129178
cg18288193
cg18668511
cg18693985
cg18783429
cg18816122
cg18849725
cg19031085
cg19547330
cg19613915
cg19626725
cg19650706
cg19671143
cg19729949
cg19990229
cg20462978
cg21138405
cg21149357
cg21204530
cg21226754
cg21625146
cg21743925
cg21874902
cg22306009
cg22461201
cg22496380
cg22660197
cg22664298
cg22851875
cg22857025
cg22863700
cg22917366
cg23019589
cg23102195
cg23221052
cg23248424
cg23497306
cg23576855
cg23943944
cg24137123
cg24166916
cg24531977
cg24676664
cg24805360
cg24844518
cg24861747
cg24956452
cg25116430
cg25184502
cg25420101
cg25438517
cg25551243
cg25673075
cg25997988
cg26125956
cg26146888
cg26168224
cg26201434
cg26250461
cg26267481
cg26690407
cg26699795
cg26850624
cg26882525
cg26929925
cg27032760
cg27126508
cg27586797
cg27631597
cg00012638
cg00023507
cg00035449
cg00047553
cg00076543
cg00077566
cg00083206
cg00101728
cg00122779
cg00126638
cg00156497
cg00189276
cg00197266
cg00234027
cg00244776
cg00252533
cg00297912
cg00353337
cg00356500
cg00366603
cg00372886
cg00440797
cg00523628
cg00540941
cg00588198
cg00933542
cg00933603
cg00947782
cg01158657
cg01203766
cg01309395
cg01356752
cg01394339
cg01506341
cg01541565
cg01591343
cg01655658
cg01745539
cg01813171
cg01836455
cg01843034
cg01877936
cg01991743
cg02096172
cg02157626
cg02167203
cg02188185
cg02206980
cg02270332
cg02289903
cg02355653
cg02359132
cg02504993
cg02537142
cg02609733
cg02656341
cg02662417
cg02749948
cg02753444
cg02774073
cg02793323
cg02836767
cg02873710
cg02884661
cg02920196
cg02956194
cg02960716
cg03019812
cg03036702
cg03071582
cg03126739
cg03128060
cg03187614
cg03198009
cg03264133
cg03298800
cg03301058
cg03317682
cg03339321
cg03343571
cg03432955
cg03449857
cg03464017
cg03493087
cg03503812
cg03517284
cg03521696
cg03526776
cg03570263
cg03570577
cg03615605
cg03644281
cg03680338
cg03876548
cg03905442
cg03921216
cg03943025
cg04007531
cg04026937
cg04071440
cg04132418
cg04135377
cg04145681
cg04219001
cg04227238
cg04276750
cg04346459
cg04520169
cg04559908
cg04601775
cg04627110
cg04691869
cg04706597
cg04825215
cg04970287
cg05074385
cg05082466
cg05111645
cg05123933
cg05139028
cg05265771
cg05279622
cg05282260
cg05283184
cg05412957
cg05419622
cg05496603
cg05509228
cg05509820
cg05517541
cg05672967
cg05677694
cg05701418
cg05716726
cg05812671
cg05988603
cg06032479
cg06084579
cg06096446
cg06195293
cg06199753
cg06296184
cg06314883
cg06321045
cg06330797
cg06363485
cg06375761
cg06386482
cg06458771
cg06484169
cg06486622
cg06503981
cg06582575
cg06612196
cg06657028
cg06671660
cg06852544
cg06952379
cg07007382
cg07061783
cg07134666
cg07156249
cg07163603
cg07185983
cg07226165
cg07285237
cg07341137
cg07343445
cg07365741
cg07382347
cg07382842
cg07389699
cg07414487
cg07460842
cg07480955
cg07525313
cg07613268
cg07732331
cg07743548
cg07750638
cg07791065
cg07792871
cg07845352
cg07856975
cg07883262
cg07883662
cg07930587
cg07997529
cg08009669
cg08041448
cg08065408
cg08072458
cg08088295
cg08188698
cg08198851
cg08269402
cg08308214
cg08309069
cg08355045
cg08397993
cg08491487
cg08506353
cg08578320
cg08631819
cg08634229
cg08642342
cg08762424
cg08798685
cg08845336
cg08877521
cg08915438
cg08996597
cg09139047
cg09140029
cg09247979
cg09279736
cg09368485
cg09392911
cg09397044
cg09510698
cg09535358
cg09547025
cg09580153
cg09703840
cg09723088
cg09737870
cg09806625
cg09865095
cg09900440
cg10158679
cg10181330
cg10185767
cg10395519
cg10420223
cg10433043
cg10464773
cg10471638
cg10477653
cg10482512
cg10568066
cg10595298
cg10619365
cg10709727
cg10765922
cg10871120
cg10930308
cg10989981
cg10991855
cg11036359
cg11039913
cg11040238
cg11074353
cg11082635
cg11138837
cg11174173
cg11334097
cg11383134
cg11391305
cg11400162
cg11401394
cg11645539
cg11713064
cg11747594
cg11783520
cg11802924
cg11807238
cg11862551
cg11867651
cg11878867
cg11881038
cg11917734
cg11920449
cg11935738
cg11946459
cg11960243
cg11964823
cg12001709
cg12002139
cg12035144
cg12094174
cg12178445
cg12192813
cg12227626
cg12303981
cg12310025
cg12341018
cg12350822
cg12397463
cg12457901
cg12463578
cg12474013
cg12537337
cg12633154
cg12858166
cg12999291
cg13044052
cg13076785
cg13081526
cg13369622
cg13401893
cg13409674
cg13423887
cg13561028
cg13604933
cg13643180
cg13661648
cg13736514
cg13746813
cg13751778
cg13778567
cg13835168
cg13885788
cg13918754
cg13966843
cg13999664
cg14003231
cg14011987
cg14047561
cg14122723
cg14345882
cg14373797
cg14419102
cg14457875
cg14494781
cg14691985
cg14704780
cg14782559
cg14935711
cg15011943
cg15029183
cg15042082
cg15070894
cg15105476
cg15274294
cg15343510
cg15411272
cg15570656
cg15592062
cg15654458
cg15671450
cg15708526
cg15708909
cg15737123
cg15755475
cg15820961
cg15848685
cg15877520
cg15947697
cg15978899
cg15982117
cg16035267
cg16043227
cg16055526
cg16075940
cg16078649
cg16083558
cg16123269
cg16302021
cg16345566
cg16421157
cg16471877
cg16479102
cg16507569
cg16527629
cg16564946
cg16580391
cg16604233
cg16655343
cg16677399
cg16690356
cg16722947
cg16727231
cg16773067
cg16786516
cg16885113
cg16906346
cg16958594
cg17009574
cg17039645
cg17050756
cg17096289
cg17155018
cg17239008
cg17273096
cg17351927
cg17376015
cg17416722
cg17426568
cg17514431
cg17529716
cg17610333
cg17729655
cg17763566
cg17770035
cg17790311
cg17794996
cg17829936
cg17833071
cg17840250
cg17849733
cg17857094
cg17982178
cg18052547
cg18066181
cg18093864
cg18182981
cg18278486
cg18280909
cg18307968
cg18349863
cg18403080
cg18405330
cg18477569
cg18488651
cg18505691
cg18511546
cg18571497
cg18572898
cg18584440
cg18696632
cg18703935
cg18763100
cg18786623
cg18816397
cg18844029
cg18927185
cg18930910
cg19178509
cg19196401
cg19236328
cg19300401
cg19350679
cg19367859
cg19575208
cg19585676
cg19636627
cg19643109
cg19865002
cg20017123
cg20019720
[truncated: 2,913 more rows]
